# Supplementary material for: Computer-Aided Identification and Design of Ligands for Multi-Targeting Inhibition of a Molecular Acute Myeloid Leukemia Network
Source: Cancers (Basel). 2024 Oct 25;16(21):3607. doi: 10.3390/cancers16213607 (PMC11544916; doi:10.3390/cancers16213607)
Supplement: Supplementary file 1 [file cancers-16-03607-s001.zip]

Archive with 11 entries (11 files):
- SupplementaryMaterial_20241023/Figure S1.tif
- SupplementaryMaterial_20241023/Figure S4.png
- SupplementaryMaterial_20241023/Figure S5.pdf
- SupplementaryMaterial_20241023/FigureS2.png
- SupplementaryMaterial_20241023/FigureS3.pptx
- SupplementaryMaterial_20241023/Movie S1.mp4
- SupplementaryMaterial_20241023/Movie S2.mp4
- SupplementaryMaterial_20241023/Table S1.xlsx
- SupplementaryMaterial_20241023/Table S2.xlsx
- SupplementaryMaterial_20241023/Table S3.xlsx
- SupplementaryMaterial_20241023/Table S4.pdf
