# Supplementary material for: Computer-Aided Identification and Design of Ligands for Multi-Targeting Inhibition of a Molecular Acute Myeloid Leukemia Network
Source: Cancers (Basel). 2024 Oct 25;16(21):3607. doi: 10.3390/cancers16213607 (PMC11544916; doi:10.3390/cancers16213607)
Supplement: Supplementary file 1 [file cancers-16-03607-s001.zip › SupplementaryMaterial_20241023/Table S1.xlsx]

## Sheet: Upregulated_AML_genes
AADAT
ABCC1
ABL1
ABTB2
ACCS
ACER2
ACOT11
ACP4
ACR
ACSBG2
ACSM1
ACSM3
ACSM6
ACTB
ACTL6B
ACVR2B-AS1
ACY3
ADAM11
ADAMTS14
ADCY6
ADGRA2
ADGRA3
ADGRB1
ADGRD2
ADGRF3
ADM5
ADRA1D
ADRB1
AGPAT5
AGRN
AGRP
AHDC1
AHI1
AHNAK
AIF1L
AKAP9
AKR1E2
ALG1L2
ALK
ALKBH3-AS1
ALMS1
ALOX12P2
ALX4
AMER1
AMH
AMZ1
ANGPT1
ANKLE1
ANKRD13B
ANKRD18B
ANKRD26
ANKRD27
ANKRD28
ANKRD36C
ANKRD44-IT1
ANKRD61
ANKRD63
ANO7
AP1S3
APEX1
AQP11
ARHGAP11A
ARHGAP11B
ARHGAP22
ARHGAP23
ARHGAP26-AS1
ARHGAP31-AS1
ARHGAP33
ARHGAP35
ARHGEF17
ARHGEF33
ARID1A
ARL13A
ARL5C
ARMC5
ARMC9
ARNTL2
ARR3
ARTN
ASH1L
ASIC1
ASIP
ASPDH
ASPM
ASPN
ATAD2
ATAD5
ATE1-AS1
ATN1
ATP11A-AS1
ATP8B1
ATP8B4
ATRN
ATXN2L
AVPR1B
AVPR2
AZU1
B3GALNT1
B3GALNT2
B4GALT6
BAALC
BAALC-AS1
BAALC-AS2
BACE1
BAHCC1
BAHD1
BCL11A
BCL2L10
BCL7A
BCOR
BCR
BCYRN1
BDP1
BEND3
BEND6
BEST2
BIRC6
BIRC6-AS2
BLTP2
BLTP3A
BMP1
BOLL
BPTF
BRCA1
BRCA2
BRD1
BRD3
BRIP1
BSPRY
BTBD18
BTBD3
BUB1B
C11orf16
C11orf45
C11orf94
C11orf95
C12orf71
C16orf46
C16orf71
C16orf96
C17orf50
C17orf78
C19orf81
C1orf100
C1orf127
C1orf146
C1orf228
C1QL3
C1QTNF4
C20orf144
C20orf96
C21orf62
C22orf15
C2CD2
C2CD6
C2orf16
C3orf49
C3orf80
C4orf46
C5orf42
C9orf131
CA14
CABLES1
CACNA1C-AS1
CACNB2
CACNB4
CACNG4
CAD
CALN1
CALR
CAPN11
CASC10
CASC15
CASKIN2
CASP16P
CASP6
CBFA2T3
CBX2
CBX5
CBY3
CCAR1
CCDC113
CCDC134
CCDC138
CCDC14
CCDC150
CCDC168
CCDC169
CCDC171
CCDC173
CCDC188
CCDC200
CCDC26
CCDC28A-AS1
CCDC88A
CCER2
CCL1
CCNA1
CCND2
CCNE1
CCNF
CD34
CD38
CDC25A
CDC45
CDCA4
CDCA7
CDH24
CDHR4
CDHR5
CDK15
CDK6
CDRT15
CDT1
CENPE
CENPF
CENPI
CENPJ
CENPU
CEP290
CEP70
CEP85
CERCAM
CES3
CFAP47
CHAF1A
CHD5
CHD9
CHKB-AS1
CHML
CHRM4
CHRNA6
CHRNG
CHST12
CHST14
CIB3
CIITA
CILP2
CLDN19
CLDN20
CLEC11A
CLIP2
CLSPN
CLUH
CNKSR3
CNNM1
CNNM4
CNTRL
COL23A1
COL24A1
COL2A1
COL4A5
COMT
CPA3
CPA6
CPNE7
CPNE9
CPT1A
CPXM1
CRACD
CREB3L4
CRHBP
CRHR2
CRISPLD1
CRLF2
CROCC2
CRPPA
CRPPA-AS1
CRYBA1
CRYGD
CSPP1
CSTF3-AS1
CTPS2
CUX1
CUX2
CXCL12
CYP20A1
CYP26C1
CYP27B1
CYP2W1
CYP51A1-AS1
CYP7B1
CYTL1
DANT2
DAPK1
DBIL5P2
DCAF7
DDO
DDX11-AS1
DENND11
DEPDC4
DEPDC7
DEPTOR
DGKG
DHRS11
DHX33
DIO1
DIP2A-IT1
DIS3L
DISC1-IT1
DISP2
DLGAP2
DLL3
DLX4
DMC1
DNAAF2
DNAAF3
DNAAF5
DNAH1
DNAH3
DNHD1
DNM1
DNM1P46
DNMT1
DNMT3A
DNMT3B
DNTT
DOT1L
DPEP1
DPF1
DPRXP4
DPY19L2
DPY19L2P2
DPY19L2P3
DPYD-AS2
DRC3
DRD4
DSCC1
DSCR9
DTL
DUSP27
DYNC1H1
E2F7
E2F8
EBF3
ECM2
ECT2L
EDA2R
EEF1A1
EEF1B2
EEF2
EEF2K
EFCAB13
EFCC1
EGFL7
EGOT
EGR1
EIF1AX-AS1
EIF3A
EIF4G1
ELMSAN1
EMC1
EMID1
EMILIN1
ENOSF1
ENTPD3
ENTPD8
EP300
EP400
EPDR1
EPGN
ERC1
ERCC6L
ERG
ERI3-IT1
ERVFRD-1
ERVW-1
ESF1
ESPL1
ESRP2
ESYT2
ESYT3
ETV4
EVPL
EXO1
EXOC3L4
EXTL2
F2RL2
FADS2
FAIM
FAM124B
FAM151A
FAM161A
FAM171A2
FAM180B
FAM183BP
FAM186A
FAM186B
FAM196A
FAM196B
FAM208B
FAM212A
FAM216A
FAM217A
FAM227A
FAM30A
FAM69B
FAM83E
FAM86DP
FAM86EP
FAM86JP
FANCM
FASN
FBN3
FBRSL1
FBXL19-AS1
FBXL22
FBXO39
FBXO41
FBXO43
FBXW8
FEN1
FER1L6
FGF17
FGFRL1
FIBCD1
FIGNL1
FIRRE
FLNA
FLNB
FLRT1
FLT3
FMO5
FOSB
FOXK1
FOXN3-AS2
FOXP1-AS1
FOXRED2
FRMD5
FSCN1
FSCN2
FSIP2
FUT10
FUT2
FUT4
FUT6
GANAB
GAPDH
GAS5
GATA2
GCSAML
GCSH
GDAP1L1
GEMIN4
GEN1
GFI1
GGT5
GINS1
GINS2
GLI2
GLIPR1L1
GLOD5
GLUD1P2
GLUD1P3
GNAI1
GNL3L
GNRH2
GNRHR
GOLGA3
GOLGA6L7
GOLGA8H
GOLGA8R
GOLIM4
GPR135
GPR152
GPR161
GPR179
GPR22
GPR3
GPR32
GPR52
GPR75
GPR88
GPSM1
GPT
GPT2
GRAMD4
GREB1L
GRID2IP
GRIFIN
GRIK5
GRIN2C
GRK4
GRWD1
GSE1
GUCY1A1
GUCY1B2
GYG2
H2BC3
H4C3
HACD1
HASPIN
HCFC1
HCN3
HELLS
HESX1
HEYL
HHIP-AS1
HHIPL1
HIC2
HIGD1B
HIPK4
HMBOX1
HMGA1
HNRNPA1
HNRNPH1
HOXA10-AS
HOXA11
HOXA11-AS
HOXA3
HOXA4
HOXA5
HOXA6
HOXA7
HOXA9
HOXA-AS3
HOXB4
HOXB5
HOXB6
HPDL
HPGDS
HRNR
HSD11B1
HSF5
HSPA12B
HSPG2
HTR1F
HTR6
HTR7P1
IFT140
IFTAP
IGF2BP2
IGF2BP2-AS1
IGFALS
IGLL1
IGSF10
IKZF4
IL12A
IL12A-AS1
IL13
IL17RE
IL17REL
ILDR2
ILF3
IMPDH2
INCA1
INCENP
INF2
INGX
INHBC
INSL6
INSR
INTS2
INTU
IPO9
IQANK1
IQCH
IQGAP3
IQSEC3
IRGC
IRGM
IRX1
IRX3
IRX5
ITGA4
ITGA9
ITM2C
ITPK1-AS1
ITPKA
ITPR1
JADE3
JAG1
JARID2
JMJD1C-AS1
JUP
KANK1
KAT6B
KCNH4
KCNIP4
KCNJ1
KCNJ13
KCNJ14
KCNK12
KCNK17
KCNK5
KCNN1
KCNQ1OT1
KCNQ5
KCNQ5-AS1
KCNV2
KCTD19
KCTD3
KCTD4
KDM4D
KHDC1
KHSRP
KIAA1522
KIAA1549
KIF14
KIF17
KIF20A
KIF20B
KIF26B
KIF6
KIF7
KIF9
KIRREL3
KIT
KLB
KLHL11
KLHL13
KLHL23
KLHL29
KLHL6-AS1
KLRG2
KMT2A
KMT2D
KNL1
KNTC1
KREMEN2
KRTAP5-9
L2HGDH
L3MBTL1
L3MBTL4-AS1
LARP1
LCMT1-AS2
LCT
LDC1P
LDLRAD4-AS1
LENG8
LHFPL4
LHX6
LIN28A
LIN9
LINC00102
LINC00106
LINC00304
LINC00399
LINC00471
LINC00562
LINC00624
LINC00630
LINC00638
LINC00665
LINC00676
LINC00707
LINC00960
LINC01108
LINC01114
LINC01132
LINC01237
LINC01252
LINC01257
LINC01376
LINC01426
LINC01465
LINC01475
LINC01535
LINC01565
LINC01572
LINC01585
LINC02912
LKAAEAR1
LMF1-AS1
LMNB2
LNCAROD
LOXL4
LPAR4
LPO
LRFN4
LRP12
LRP5
LRP8
LRRC18
LRRC19
LRRC58
LRRC63
LRRC71
LRRCC1
LRRK1
LRTM2
LURAP1
LUZP1
LYG2
MAB21L2
MACC1
MACF1
MAFG-AS1
MALAT1
MALRD1
MAMDC2
MAMDC2-AS1
MAMSTR
MANEAL
MAP10
MAP1A
MAP7
MAPKBP1
MARS2
MARVELD1
MASP2
MAST4
MAT2A
MAVS
MBLAC2
MCM10
MCM2
MCM4
MCM5
MDFI
MDK
MDN1
MEGF10
MEGF6
MEGF8
MEIS1-AS2
MELTF
MELTF-AS1
MEST
MEX3A
MEX3B
MFSD4B
MGA
MICALL2
MIR106B
MIR1249
MIR1273H
MIR1284
MIR1285-1
MIR1296
MIR133A1HG
MIR17HG
MIR181A2HG
MIR186
MIR199A1
MIR221
MIR222
MIR25
MIR3127
MIR3142HG
MIR3155A
MIR3174
MIR3176
MIR3177
MIR3186
MIR3198-1
MIR320E
MIR326
MIR3609
MIR3619
MIR3671
MIR3682
MIR374B
MIR378J
MIR421
MIR4292
MIR4312
MIR4505
MIR4513
MIR4706
MIR4740
MIR5190
MIR5194
MIR548AA1
MIR548C
MIR548O
MIR5584
MIR5587
MIR5690
MIR5692A1
MIR573
MIR576
MIR590
MIR621
MIR640
MIR647
MIR6503
MIR6774
MIR6797
MIR7150
MIRLET7BHG
MIRLET7D
MIS18A
MIS18BP1
MKI67
MKRN2OS
MLANA
MLC1
MLEC
MLLT10
MLNR
MMP15
MN1
MND1
MNS1
MORN1
MPHOSPH9
MPL
MPO
MPRIP
MROCKI
MROH1
MROH7
MSI2
MSLN
MSRB3
MTA1
MTCL1
MTHFD1L
MTR
MTUS2
MUC6
MYB
MYC
MYCBP2
MYCBPAP
MYCN
MYCNOS
MYH7B
MYLK4
MYO15B
MYO18A
MYO1H
MYO5C
MYO9A
MYORG
MYOZ3
MYRIP
N4BP2
NAA25
NANOS1
NANOS3
NAT10
NAV1
NBAT1
NCL
NCOR2
NCR3LG1
NDC1
NECTIN1
NEGR1
NEIL3
NEK5
NEMP1
NEU4
NEURL1B
NFIC
NKIRAS1
NKPD1
NKX2-3
NME9
NOG
NOL9
NOTUM
NPAS1
NPM2
NPR3
NPW
NR1I2
NR2E3
NR5A1
NREP
NRIP1
NRIP2
NRROS
NRXN2
NSD2
NTN1
NTN3
NUCB2
NUDT13
NUP188
NUP210
NUTM2G
NYNRIN
OAF
OBSCN
OBSL1
ODF3
OGFRP1
OIP5
OLFML2A
ONECUT3
OR2L13
OR2L1P
OR2L2
OR52K2
ORC6
OSCP1
OXTR
P2RX2
P2RY4
PABPN1L
PACS2
PAICS
PALD1
PALM
PANK1
PATZ1
PCAT18
PCAT6
PCDHB13
PCDHGB8P
PCLAF
PCNT
PDC
PDCD11
PDE6A
PDS5A
PDZD2
PFAS
PFKP
PFN4
PHACTR2-AS1
PHACTR4
PHGR1
PHOSPHO2
PIEZO1
PIEZO2
PIGZ
PIK3C2B
PIK3CD-AS2
PIP4K2B
PKD1
PKD2
PKDREJ
PKN3
PLA2G10
PLA2G2F
PLAGL1
PLCH1
PLCXD1
PLD4
PLEKHA5
PLEKHG4
PLEKHG6
PLET1
PLK1
PLK4
PLPPR3
PLXNB2
PLXND1
PM20D2
POLD1
POLE
POLE2
POLQ
POLR1A
POLR1B
POLR1F
POMK
POU4F1
POU5F1P4
POU5F2
PPARA
PPARGC1B
PPFIBP1
PPP1R26
PPP1R26-AS1
PPP1R27
PPP1R3G
PPRC1
PRB3
PRB4
PRDM11
PRDM16
PRDM8
PRELID2
PRELID3A
PRH2
PRKX-AS1
PROB1
PRODH
PROM1
PROSER2
PROSER2-AS1
PRPF8
PRR12
PRR15L
PRR29-AS1
PRRC2A
PRRC2B
PRSS12
PRSS57
PRTN3
PTBP1
PTGER1
PTH2R
PTK7
PTMA
PTPN14
PTPRVP
PTTG3P
PTX4
PWAR5
PYCR1
QRFP
QSER1
RAB26
RAB40A
RAB44
RAB7B
RAB9B
RAD54L
RAD54L2
RADIL
RAG1
RAI1
RAI1-AS1
RANBP17
RASL11B
RAVER2
RB1-DT
RBL1
RBM12B-AS1
RBM14
RBPMS
RCC2
RCCD1
RCN1
RCOR2
RECQL4
REPIN1
RET
RFX3-DT
RFX7
RFX8
RGS20
RGS9BP
RHBDF1
RHBDL2
RHBDL3
RHEX
RHOXF1-AS1
RHPN1-AS1
RIBC2
RIF1
RLBP1
RNF216-IT1
RNF220
RNF224
RNU4ATAC
RNU5A-1
RNU5D-1
RNU5F-1
RNVU1-15
RNVU1-19
RNVU1-3
RNVU1-4
ROBO4
RPA4
RPAP2
RPL10A
RPL13A
RPL21
RPL23A
RPL3
RPL34
RPL34-DT
RPL36A
RPL39
RPL6
RPL7
RPL9
RPLP0
RPP40
RPS17
RPS18
RPS2
RPS24
RPS26
RPS27
RPS28
RPS3A
RPS8
RPTOR
RREB1
RRS1-DT
RSKR
RTKN
RTL10
RTN4R
RUNX1
RUNX2
RUSC2
RXFP1
RXFP2
RXFP4
RYR3
SACS
SAMD13
SCAI
SCARB1
SCARNA20
SCARNA7
SCARNA9
SCGB2B2
SCMH1
SCML2
SCN11A
SCT
SCUBE1
SCUBE3
SDK2
SEC14L1P1
SEMA3B-AS1
SEPTIN11
SEPTIN6
SERPINI2
SERTM2
SETD1A
SETMAR
SEZ6
SFXN2
SGK2
SH3PXD2A
SH3RF1
SHANK1
SHANK3
SHBG
SHD
SHH
SIGLEC15
SIGLEC6
SIM2
SIPA1L3
SKA3
SKIDA1
SKOR1
SLC10A4
SLC10A5
SLC16A8
SLC16A9
SLC17A9
SLC1A4
SLC22A12
SLC22A20P
SLC23A1
SLC24A1
SLC25A15
SLC25A36
SLC27A2
SLC27A6
SLC34A3
SLC35G2
SLC35G6
SLC38A4
SLC45A3
SLC47A2
SLC52A3
SLC5A4
SLC7A1
SLC9A7
SLCO5A1
SLFNL1
SMAD1
SMARCA4
SMC1B
SMC4
SMCR5
SMIM18
SMIM24
SMIM6
SMO
SND1-IT1
SNHG25
SNHG3
SNORA11B
SNORA12
SNORA16B
SNORA28
SNORA2B
SNORA47
SNORA54
SNORA55
SNORA66
SNORA70B
SNORA70G
SNORA71A
SNORA71B
SNORA71C
SNORA71D
SNORA75
SNORA77
SNORD100
SNORD101
SNORD11
SNORD117
SNORD124
SNORD15B
SNORD19
SNORD3B-1
SNORD3B-2
SNORD62A
SNORD62B
SNORD63
SNORD69
SNORD70
SNORD71
SNORD83A
SNORD94
SOCS7
SOGA1
SON
SOS1
SOX12
SOX15
SOX4
SP2-AS1
SPACA9
SPART-AS1
SPATA25
SPDYE3
SPDYE5
SPEN
SPIN1
SPIN4
SPINK2
SPINK4
SPN
SPNS2
SPNS3
SPRY2
SPSB4
SPTBN1
SPTLC3
SRCAP
SREK1
SRGAP2-AS1
SRM
SRRM2
SRRM2-AS1
SRSF12
SSBP3-AS1
SSC5D
ST18
ST3GAL3
ST3GAL6-AS1
ST7-OT4
ST8SIA6
ST8SIA6-AS1
STAR
STARD4-AS1
STAU2-AS1
STIL
STK32B
STKLD1
STMN1
STON2
STOX1
SUCNR1
SUGT1P3
SULT1C4
SULT2B1
SUV39H2
SV2A
SVOPL
SYCE2
SYNE3
SYNGAP1
SYNGR1
TACR1
TACR2
TAF4B
TARBP1
TAS1R1
TAS2R10
TAS2R13
TAS2R19
TAS2R3
TAS2R30
TAS2R31
TAS2R4
TAS2R41
TAS2R43
TAS2R46
TAS2R5
TAS2R50
TAS2R60
TBC1D24
TBC1D29P
TBX1
TEC
TEDC2
TEKT2
TERT
TET1
TET3			ASIP	ATRN
TEX30
TEX38
TFAP4
TFEC
TFPI
TGFBRAP1
TICRR
TIE1
TIFAB
TLCD1
TM7SF3
TMCC1-DT
TMEM105
TMEM106A
TMEM150C
TMEM17
TMEM201
TMEM220-AS1
TMEM221
TMEM266
TMEM44
TMEM67
TMEM72
TMEM94
TMEM9B-AS1
TMPPE
TMTC4
TNN
TNRC18
TNS3
TOGARAM1
TOMM20L
TONSL
TOP2A
TPSAB1
TPSD1
TRH
TRIM24
TRIM28
TRIM45
TRIM46
TRIM71
TRIO
TRIP13
TROAP
TRPC2
TRPM7
TRRAP
TSACC
TSEN2
TSGA10IP
TSLP
TSPAN10
TSPAN11
TSPOAP1
TSPYL6
TTC19
TTC24
TTC28
TTC3
TTC36
TTC7A
TTF2
TTLL10
TTLL10-AS1
TTLL6
TUBA3D
TUBA3E
TUBB
TULP2
TUSC8
TXNDC12-AS1
TXNRD3
TYMS
UBA7
UBE2Q2P1
UCK2
UGT2B11
UGT2B28
UGT3A2
UHRF1
UMODL1
UNC5B
UNCX
UNG
URAD
URB1
URB2
USP43
USP46-DT
USP51
VANGL1
VANGL2
VN1R1
VPREB1
VPS13C
WASIR2
WDHD1
WDR4
WDR49
WDR62
WDR88
WDR90
WDR93
WEE1
WNT8B
WRN
WT1
WT1-AS
XKR5
XRCC2
XXYLT1-AS2
XYLB
XYLT1
YY2
ZBED2
ZBED3
ZBED4
ZBTB12
ZBTB20-AS4
ZBTB39
ZBTB46
ZBTB8A
ZC2HC1C
ZC3H12C
ZC3H7B
ZC3HAV1L
ZDHHC15
ZDHHC21
ZDHHC23
ZFHX2
ZFHX3
ZFP2
ZFP36L2
ZKSCAN8P1
ZMIZ1
ZMYM3
ZMYND8
ZNF112
ZNF114
ZNF121
ZNF124
ZNF132
ZNF154
ZNF221
ZNF233
ZNF236
ZNF280B
ZNF280C
ZNF311
ZNF334
ZNF350-AS1
ZNF367
ZNF382
ZNF385C
ZNF43
ZNF433
ZNF439
ZNF460
ZNF469
ZNF471
ZNF488
ZNF491
ZNF492
ZNF496
ZNF503
ZNF512B
ZNF519
ZNF521
ZNF529-AS1
ZNF543
ZNF544
ZNF551
ZNF565
ZNF567-DT
ZNF571-AS1
ZNF584
ZNF594
ZNF605
ZNF609
ZNF610
ZNF618
ZNF629
ZNF660
ZNF662
ZNF665
ZNF667
ZNF670
ZNF680
ZNF69
ZNF695
ZNF70
ZNF702P
ZNF713
ZNF714
ZNF727
ZNF730
ZNF736
ZNF74
ZNF77
ZNF772
ZNF790
ZNF792
ZNF805
ZNF823
ZNF827
ZNF837
ZNF843
ZNF846
ZNF85
ZNF850
ZNF878
ZNRF1
ZRANB2-DT
ZSCAN20
ZSCAN23
ZSCAN31
ZWINT

## Sheet: PPI_0.85
node1	node2
ABL1	BCR
ABL1	SOS1
ABL1	TERT
ABL1	CCND2
ABL1	CABLES1
ABL1	RUNX1
ABL1	CCNE1
ABL1	RUNX2
ABL1	CDK6
ABL1	LRP8
ABL1	EVPL
ABL1	BCR
ABL1	FLT3
ABL1	BRCA1
ABL1	CD34
ABL1	MYC
ABL1	ACTB
ABL1	CRLF2
ABL1	EP300
ACSBG2	FASN
ACSBG2	FADS2
ACSM1	FADS2
ACSM3	FADS2
ACSM6	FADS2
ACTB	SMARCA4
ACTB	ARID1A
ACTB	GAPDH
ACTB	TRRAP
ACTB	EP400
ACTB	H4C3
ACTB	EEF1A1
ACTB	CASP6
ACTB	MYC
ACTB	ACTL6B
ACTB	DYNC1H1
ACTB	EP300
ACTB	PFN4
ACTB	INSR
ACTB	FLT3
ACTL6B	DPF1
ACTL6B	SMARCA4
ACTL6B	ARID1A
ACTL6B	TRRAP
ACTL6B	EP400
ADAMTS14	COL24A1
ADAMTS14	COL2A1
ADCY6	GNAI1
ADGRA2	LRP5
ADRB1	GNAI1
ADRB1	ADCY6
AGPAT5	PLPPR3
AGRN	CHRNG
AGRN	LRP8
AGRN	XYLT1
AGRN	LRP12
AHI1	CEP290
AHI1	TMEM67
AHI1	TMEM17
AHI1	BCR
AKAP9	ITPR1
ALK	MDK
ALK	RET
ALK	BCR
AMER1	LRP5
AMER1	WNT8B
AMH	NR5A1
AMH	SMAD1
AMH	INSR
ANGPT1	TIE1
ANGPT1	FLT3
ANGPT1	INSR
ANKRD27	CHML
ANKRD28	TERT
APEX1	FEN1
APEX1	UNG
APEX1	EP300
ARID1A	SMARCA4
ARID1A	KMT2D
ARID1A	EP300
ARID1A	BCL7A
ARID1A	CHAF1A
ARID1A	DPF1
ARID1A	SRCAP
ARID1A	HCFC1
ARR3	DNM1
ARR3	CXCL12
ARR3	SMO
ARTN	RET
ARTN	RET
ASIP	ATRN
ASPM	CENPE
ASPM	TOP2A
ASPM	CENPF
ASPM	KNL1
ASPM	PLK1
ASPM	STIL
ASPM	BUB1B
ASPM	KIF20A
ASPM	WDR62
ASPM	ESPL1
ASPM	PCLAF
ASPM	CENPJ
ASPM	EXO1
ASPM	DTL
ASPM	PLK4
ASPM	MIS18BP1
ASPM	UHRF1
ASPM	OIP5
ASPM	MCM5
ASPM	E2F8
ASPM	TYMS
ASPM	ZWINT
ASPM	CDC45
ASPM	TRIP13
ASPM	CENPU
ATAD2	H4C3
ATAD2	TOP2A
ATAD5	WDHD1
ATAD5	FEN1
ATAD5	DSCC1
ATAD5	POLE
B3GALNT2	POMK
B4GALT6	MUC6
BCL11A	MTA1
BCL11A	FLT3
BCL7A	SMARCA4
BCR	SOS1
BCR	KIT
BCR	SOS1
BCR	KIT
BCR	EVPL
BCR	MYO18A
BCR	TRIM24
BCR	KMT2A
BCR	CD34
BCR	FLT3
BCR	MYC
BCR	HOXA9
BCR	VPREB1
BDP1	MYC
BEND3	ERCC6L
BMP1	HSPG2
BMP1	LOXL4
BMP1	COL2A1
BMP1	COL24A1
BPTF	SETD1A
BPTF	HELLS
BPTF	H4C3
BPTF	SMARCA4
BPTF	SRCAP
BPTF	EP400
BPTF	KMT2A
BRCA1	BRCA2
BRCA1	BRIP1
BRCA1	MYC
BRCA1	WRN
BRCA1	SMARCA4
BRCA1	EP300
BRCA1	POLE
BRCA1	POLD1
BRCA1	EXO1
BRCA1	CCNE1
BRCA1	POLE2
BRCA1	MND1
BRCA1	CLSPN
BRCA1	GEN1
BRCA1	FLNA
BRCA1	PLK1
BRCA1	CENPJ
BRCA1	BUB1B
BRCA1	CBX2
BRCA1	TOP2A
BRCA1	XRCC2
BRCA1	DMC1
BRCA1	FANCM
BRCA1	PCLAF
BRCA1	RET
BRCA1	FLT3
BRCA2	DMC1
BRCA2	PLK1
BRCA2	BRIP1
BRCA2	XRCC2
BRCA2	POLE
BRCA2	FLNA
BRCA2	POLD1
BRCA2	GEN1
BRCA2	EXO1
BRCA2	MND1
BRCA2	POLE2
BRCA2	WRN
BRCA2	FANCM
BRCA2	PDS5A
BRCA2	CDC45
BRCA2	BUB1B
BRCA2	RET
BRD1	KAT6B
BRD3	NSD2
BRIP1	GEN1
BRIP1	POLE
BRIP1	POLE2
BRIP1	EXO1
BRIP1	CLSPN
BUB1B	KNL1
BUB1B	CENPE
BUB1B	PLK1
BUB1B	CENPF
BUB1B	ZWINT
BUB1B	ESPL1
BUB1B	SKA3
BUB1B	TOP2A
BUB1B	KIF20A
BUB1B	TRIP13
BUB1B	PCLAF
BUB1B	MCM4
BUB1B	E2F8
BUB1B	INCENP
BUB1B	MIS18BP1
BUB1B	CDC45
BUB1B	PLK4
BUB1B	MCM5
BUB1B	CCNA1
BUB1B	CENPU
BUB1B	WDHD1
BUB1B	OIP5
BUB1B	MCM10
BUB1B	DTL
BUB1B	UHRF1
BUB1B	EXO1
CABLES1	CCNE1
CABLES1	CCNA1
CABLES1	WEE1
CACNB2	CACNB4
CACNB2	CACNG4
CACNB2	GNAI1
CACNB4	CACNG4
CACNB4	CACNG4
CALR	GANAB
CALR	MPL
CALR	FLT3
CASP6	LMNB2
CASP6	EIF4G1
CASP6	EIF3A
CASP6	PTBP1
CBX2	SCMH1
CBX2	SCML2
CBX2	DNMT3A
CBX5	TRIM28
CBX5	DNMT3B
CBX5	SMARCA4
CBX5	CHAF1A
CBX5	TRIM24
CCNA1	CDT1
CCNA1	MCM4
CCNA1	MCM5
CCNA1	CDC25A
CCNA1	MCM2
CCNA1	WEE1
CCNA1	CCNE1
CCNA1	TERT
CCNA1	CCND2
CCNA1	ORC6
CCNA1	CDK6
CCNA1	RBL1
CCND2	CDK6
CCND2	RBL1
CCND2	CCNE1
CCND2	EP300
CCND2	CDC25A
CCND2	TRRAP
CCNE1	CDC25A
CCNE1	CDT1
CCNE1	CDK6
CCNE1	RBL1
CCNE1	WEE1
CCNE1	ORC6
CCNE1	MYC
CD34	KIT
CD34	PROM1
CD34	FLT3
CD34	CD38
CD34	FLT3
CD38	ITGA4
CD38	FLT3
CDC25A	CDK6
CDC25A	PLK1
CDC25A	MYC
CDC25A	WEE1
CDC25A	LIN9
CDC25A	EP300
CDC25A	CDC45
CDC45	GINS2
CDC45	MCM10
CDC45	MCM2
CDC45	MCM4
CDC45	MCM5
CDC45	POLE2
CDC45	WDHD1
CDC45	GINS1
CDC45	POLE
CDC45	TICRR
CDC45	CDT1
CDC45	CLSPN
CDC45	ORC6
CDC45	RECQL4
CDC45	EXO1
CDC45	POLD1
CDC45	TYMS
CDC45	FEN1
CDC45	DTL
CDC45	TOP2A
CDC45	OIP5
CDC45	RAD54L
CDC45	KIF20A
CDC45	DSCC1
CDC45	PCLAF
CDC45	CENPF
CDCA7	HELLS
CDCA7	MCM2
CDCA7	MCM5
CDCA7	MCM4
CDCA7	TYMS
CDCA7	UHRF1
CDCA7	GINS2
CDCA7	ORC6
CDK6	RBL1
CDK6	MYB
CDK6	RUNX1
CDK6	MCM2
CDT1	DTL
CDT1	MCM2
CDT1	MCM4
CDT1	MCM5
CDT1	ORC6
CDT1	MCM10
CDT1	GRWD1
CDT1	TICRR
CDT1	GINS2
CENPE	PLK1
CENPE	CENPF
CENPE	TOP2A
CENPE	KIF20A
CENPE	INCENP
CENPE	ZWINT
CENPE	SKA3
CENPE	PLK4
CENPE	MIS18BP1
CENPE	ESPL1
CENPE	CENPI
CENPE	CENPU
CENPF	TOP2A
CENPF	SKA3
CENPF	KIF20A
CENPF	PLK1
CENPF	ESPL1
CENPF	MIS18BP1
CENPF	PCLAF
CENPF	ZWINT
CENPF	DTL
CENPF	EXO1
CENPF	OIP5
CENPF	STIL
CENPI	CENPU
CENPI	MIS18BP1
CENPI	MIS18A
CENPJ	STIL
CENPJ	PLK4
CENPJ	WDR62
CENPJ	PCNT
CENPU	PLK1
CENPU	OIP5
CENPU	ZWINT
CEP290	TMEM67
CEP290	TMEM17
CEP290	SMO
CHAF1A	MCM2
CHAF1A	SMARCA4
CHAF1A	MCM5
CHAF1A	TRIM28
CHD5	MTA1
CHD9	PPARA
CHD9	CPT1A
CHML	RAB7B
CHML	RAB9B
CHST14	ZNF469
CLSPN	PLK1
CLSPN	WDHD1
CLSPN	WRN
CLSPN	MCM10
CLSPN	MCM2
CLSPN	MYC
CLSPN	EXO1
CLSPN	MCM4
CLSPN	MCM5
CLSPN	TOP2A
COMT	DRD4
CPT1A	PPARA
CPT1A	NRIP1
CPT1A	EP300
CPT1A	INSR
CREB3L4	HCFC1
CRHBP	CRHR2
CRLF2	TSLP
CRLF2	FLT3
CTPS2	ENTPD8
CTPS2	ENTPD3
CTPS2	POLR1B
CXCL12	PPARA
CXCL12	PTGER1
CXCL12	GNAI1
CXCL12	DNM1
CXCL12	FLT3
CYP7B1	SULT2B1
CYP7B1	INSR
DAPK1	UNC5B
DAPK1	NTN1
DCAF7	DTL
DDO	SLC27A2
DEPTOR	RPTOR
DHX33	MAVS
DHX33	NAT10
DIO1	UGT2B11
DISP2	SHH
DLGAP2	SHANK1
DLL3	JAG1
DMC1	MND1
DNAH1	DNAH3
DNM1	JAG1
DNMT1	UHRF1
DNMT1	DNMT3A
DNMT1	DNMT3B
DNMT1	TRIM28
DNMT1	MAT2A
DNMT1	HELLS
DNMT1	MTA1
DNMT1	TET3
DNMT1	BRCA1
DNMT1	MYC
DNMT1	EP300
DNMT1	MCM2
DNMT1	MCM4
DNMT1	MCM5
DNMT1	ACTB
DNMT1	BCL11A
DNMT1	SETD1A
DNMT1	CBX5
DNMT1	RBL1
DNMT1	H2BC3
DNMT1	H4C3
DNMT1	KMT2D
DNMT3A	MYC
DNMT3A	UHRF1
DNMT3A	DNMT3B
DNMT3A	SMARCA4
DNMT3A	MAT2A
DNMT3A	GFI1
DNMT3A	SCMH1
DNMT3A	FLT3
DNMT3A	KMT2D
DNMT3A	CBX5
DNMT3A	FLT3
DNMT3A	H2BC3
DNMT3A	H4C3
DNMT3A	HELLS
DNMT3A	TET3
DNMT3A	TRIM28
DNMT3A	ARID1A
DNMT3A	ACTL6B
DNMT3B	UHRF1
DNMT3B	HELLS
DNMT3B	MAT2A
DOT1L	MLLT10
DOT1L	H4C3
DOT1L	SETD1A
DOT1L	KMT2A
DOT1L	MYC
DOT1L	FLT3
DPEP1	GGT5
DPF1	SMARCA4
DSCC1	WDHD1
DSCC1	POLE
DSCC1	GINS1
DSCC1	MCM5
DSCC1	POLD1
DSCC1	MCM4
DSCC1	POLE2
DTL	EXO1
DTL	MCM10
DTL	MCM2
DTL	POLE2
DTL	MCM4
DTL	TYMS
DTL	TOP2A
DTL	PCLAF
DYNC1H1	PCNT
DYNC1H1	TUBB
E2F7	E2F8
E2F7	RBL1
E2F8	RBL1
E2F8	TOP2A
EEF1A1	EEF1B2
EEF1A1	RPS2
EEF1A1	RPL3
EEF1A1	RPS3A
EEF1A1	RPLP0
EEF1A1	RPL7
EEF1A1	RPS8
EEF1A1	RPL13A
EEF1A1	RPL6
EEF1A1	RPL9
EEF1A1	RPS18
EEF1A1	EEF2
EEF1A1	RPL23A
EEF1A1	RPL10A
EEF1A1	RPS26
EEF1A1	RPS24
EEF1A1	RPL21
EEF1A1	RPL34
EEF1A1	RPS17
EEF1A1	RPS27
EEF1A1	RPS28
EEF1A1	GAPDH
EEF1A1	RPL39
EEF1A1	RPL36A
EEF1A1	NCL
EEF1B2	RPLP0
EEF1B2	RPL6
EEF1B2	RPS2
EEF1B2	RPS3A
EEF1B2	RPL9
EEF1B2	RPS17
EEF1B2	RPL34
EEF1B2	RPL7
EEF1B2	RPS18
EEF1B2	RPS24
EEF1B2	RPL21
EEF1B2	RPS28
EEF1B2	RPS8
EEF1B2	RPS26
EEF1B2	RPL10A
EEF1B2	RPL23A
EEF1B2	RPL13A
EEF1B2	EEF2
EEF1B2	RPS27
EEF1B2	RPL3
EEF1B2	RPL39
EEF2	RPL10A
EEF2	RPL13A
EEF2	RPL21
EEF2	RPL23A
EEF2	RPL3
EEF2	RPL6
EEF2	RPL7
EEF2	RPL9
EEF2	RPLP0
EEF2	RPS2
EEF2	RPS28
EEF2	RPS3A
EEF2	RPS8
EEF2	RPS17
EEF2	RPS18
EEF2	RPS26
EEF2	RPS24
EEF2	RPL34
EEF2	RPL39
EEF2	EEF2K
EEF2	RPL36A
EEF2	RPS27
EGR1	EP300
EGR1	FOSB
EGR1	NR5A1
EIF3A	EIF4G1
EIF3A	RPS2
EIF3A	RPS3A
EIF3A	RPS8
EIF3A	RPS26
EIF3A	RPS18
EIF3A	RPS24
EIF3A	RPS28
EIF3A	RPS27
EIF3A	RPS17
EIF3A	PTBP1
EIF4G1	RPL13A
EIF4G1	PTBP1
EIF4G1	RPS28
EIF4G1	RPS24
EIF4G1	RPS18
EIF4G1	RPS3A
EIF4G1	RPS8
EIF4G1	RPS27
EIF4G1	RPS2
EIF4G1	RPS26
ENTPD3	UCK2
ENTPD3	ENTPD8
ENTPD3	TYMS
ENTPD3	IMPDH2
ENTPD8	TYMS
ENTPD8	IMPDH2
ENTPD8	UCK2
EP300	MYB
EP300	MYC
EP300	PPARA
EP300	RUNX2
EP300	KMT2D
EP300	SMARCA4
EP300	NCOR2
EP300	SPEN
EP300	H2BC3
EP300	RUNX1
EP300	KMT2A
EP300	NRIP1
EP300	SRCAP
EP300	HEYL
EP300	PLXND1
EP300	GAPDH
EP400	TRRAP
EP400	HMGA1
EP400	MYC
ERCC6L	PLK1
ERVW-1	SLC1A4
ESPL1	PLK1
ESPL1	SMC1B
ESPL1	TOP2A
ESPL1	KIF20A
ESPL1	PDS5A
ESPL1	MCM4
ESPL1	POLE
ESYT2	ESYT3
EXO1	WRN
EXO1	POLD1
EXO1	POLE
EXO1	POLE2
EXO1	GEN1
EXO1	FEN1
EXO1	RAD54L
EXO1	MCM2
EXO1	RECQL4
EXO1	MCM10
EXO1	TOP2A
EXO1	MCM5
EXO1	FANCM
EXO1	WDHD1
EXO1	MND1
EXO1	TRIP13
EXO1	MCM4
FADS2	SLC27A2
FANCM	WRN
FANCM	RECQL4
FANCM	RAD54L
FANCM	GEN1
FANCM	FEN1
FASN	NRIP1
FASN	INSR
FBXO43	PLK1
FBXW8	OBSL1
FEN1	POLD1
FEN1	WRN
FEN1	MCM2
FEN1	MCM4
FEN1	MCM5
FEN1	WDHD1
FEN1	POLE
FEN1	UNG
FEN1	MCM10
FEN1	POLE2
FEN1	RECQL4
FEN1	TOP2A
FEN1	TYMS
FEN1	GINS2
FEN1	RAD54L
FLNA	FLNB
FLNA	TMEM67
FLRT1	UNC5B
FLT3	VPREB1
FLT3	WT1
FLT3	HOXA9
FLT3	MPO
FLT3	GATA2
FLT3	KMT2A
FLT3	MPL
FLT3	MN1
FLT3	MYC
FLT3	SOS1
FLT3	TSLP
FLT3	RUNX1
FLT3	FUT4
FLT3	RAG1
FLT3	GFI1
FLT3	PROM1
FLT3	RUNX2
FLT3	GAPDH
FLT3	MLLT10
FLT3	HOXB4
FLT3	IL13
FOSB	MYC
FUT2	FUT4
FUT2	FUT6
FUT2	ST3GAL3
FUT2	SCARB1
FUT4	FUT6
FUT6	ST3GAL3
GANAB	MLEC
GAPDH	RPL13A
GAPDH	RPLP0
GAPDH	INSR
GATA2	RUNX1
GATA2	MYB
GATA2	GFI1
GEMIN4	NDC1
GEMIN4	NUP188
GEMIN4	NUP210
GEN1	WRN
GEN1	XRCC2
GEN1	POLD1
GFI1	MYC
GFI1	MYB
GINS1	GINS2
GINS1	MCM2
GINS1	MCM4
GINS1	MCM5
GINS1	WDHD1
GINS1	POLE2
GINS1	POLE
GINS1	MCM10
GINS2	MCM2
GINS2	MCM4
GINS2	MCM5
GINS2	WDHD1
GINS2	POLE2
GINS2	MCM10
GINS2	TYMS
GINS2	TRIP13
GINS2	POLE
GINS2	OIP5
GLI2	SHH
GLI2	SMO
GLI2	KIF7
GLI2	RUNX2
GLI2	INTU
GLI2	SMO
GNAI1	SMO
GNAI1	GPSM1
GNAI1	SOS1
GNAI1	RGS20
GNAI1	RXFP1
GNAI1	SMO
GNL3L	NAT10
GNL3L	GRWD1
GNL3L	PDCD11
GNL3L	TERT
GNL3L	POLR1A
GNRH2	GNRHR
GRWD1	RPL3
GRWD1	POLR1B
GRWD1	PDCD11
GRWD1	NAT10
GRWD1	URB1
GRWD1	POLR1A
GRWD1	POLR1F
H2BC3	POLR1A
H2BC3	H4C3
H2BC3	POLR1B
H2BC3	TRIM28
H2BC3	MND1
H2BC3	MTA1
H2BC3	NCOR2
H2BC3	POLR1F
H4C3	L3MBTL1
H4C3	MCM2
H4C3	TONSL
H4C3	SMARCA4
H4C3	NSD2
H4C3	KMT2A
HCFC1	SETD1A
HCFC1	KMT2A
HCFC1	KMT2D
HCFC1	MGA
HCFC1	SRCAP
HELLS	MCM2
HELLS	MCM5
HNRNPA1	HNRNPH1
HNRNPA1	PTBP1
HNRNPA1	KHSRP
HNRNPH1	PTBP1
HNRNPH1	KHSRP
HOXA9	KMT2A
HPGDS	MYC
HPGDS	RTKN
HSPA12B	NUP210
HSPA12B	NDC1
HSPA12B	NUP188
HSPG2	XYLT1
HSPG2	MMP15
HSPG2	LRP8
HSPG2	LRP12
HSPG2	SHH
IFTAP	IFT140
IGLL1	VPREB1
IL12A	IL13
IL13	TSLP
INCENP	KIF20A
INCENP	PLK1
INCENP	KLHL13
INCENP	NDC1
INCENP	NUP188
INCENP	NUP210
INCENP	RCC2
INCENP	MCM5
INSL6	RXFP4
INSR	SOS1
INSR	SOS1
INSR	RPTOR
INSR	SOCS7
INSR	PPARA
ITGA4	MDK
ITPR1	PKD2
JAG1	NEURL1B
KCNJ14	KCNQ5
KHSRP	PTBP1
KIF20A	PLK1
KIF20A	TOP2A
KIF20A	MCM4
KIF20A	TRIP13
KIF20A	MIS18BP1
KIF20A	ZWINT
KIF20A	PLK4
KIF20A	OIP5
KIF20A	MCM2
KIF20A	MCM10
KIF7	SMO
KIF7	SMO
KIT	TEC
KIT	PIK3C2B
KIT	SOS1
KIT	RET
KIT	DNMT3A
KIT	MYC
KIT	ACTB
KIT	FUT4
KIT	CD38
KIT	CXCL12
KIT	ANGPT1
KIT	PROM1
KIT	GATA2
KIT	GAPDH
KMT2A	MYB
KMT2A	KMT2D
KMT2A	MGA
KMT2D	SRCAP
KMT2D	SETD1A
KNL1	ZWINT
KNL1	CENPE
KNL1	CENPI
KNL1	SKA3
KNL1	CENPU
KNL1	CENPF
KNL1	MIS18BP1
KNL1	OIP5
KREMEN2	WNT8B
KREMEN2	LRP5
LARP1	RPTOR
LIN28A	TRIM71
LIN28A	MYC
LIN9	RBL1
LIN9	PLK1
LIN9	TOP2A
LRP5	WNT8B
LURAP1	MYO18A
MARS2	MTR
MAT2A	MTR
MAVS	PLK1
MCM10	MCM2
MCM10	MCM4
MCM10	WDHD1
MCM10	RECQL4
MCM10	POLE2
MCM10	MCM5
MCM10	POLE
MCM10	TICRR
MCM10	ORC6
MCM10	TOP2A
MCM2	MCM4
MCM2	MCM5
MCM2	WDHD1
MCM2	POLE
MCM2	POLE2
MCM2	ORC6
MCM2	TYMS
MCM2	POLD1
MCM2	RECQL4
MCM2	TONSL
MCM2	TICRR
MCM2	PLK1
MCM2	TOP2A
MCM2	UHRF1
MCM4	MCM5
MCM4	POLE2
MCM4	WDHD1
MCM4	ORC6
MCM4	POLE
MCM4	TYMS
MCM4	POLD1
MCM4	PLK1
MCM4	TOP2A
MCM4	RPA4
MCM5	ORC6
MCM5	POLE
MCM5	POLE2
MCM5	WDHD1
MCM5	POLD1
MCM5	TYMS
MCM5	PLK1
MCM5	UHRF1
MCM5	RPA4
MCM5	RECQL4
MDK	NCL
MEGF8	SMO
MIS18A	MIS18BP1
MIS18A	OIP5
MIS18BP1	OIP5
MIS18BP1	TOP2A
MPL	SOS1
MPO	PRTN3
MPO	RUNX1
MTA1	ZNF521
MTHFD1L	MTR
MUC6	ST3GAL3
MYB	RUNX1
MYB	TRIM28
MYC	TRRAP
MYC	RBL1
MYC	TERT
MYC	NCL
MYC	PPARA
MYC	SMARCA4
MYC	RPTOR
MYC	NCOR2
MYC	MYCBP2
MYC	RET
NAT10	PDCD11
NAT10	POLR1A
NAT10	URB1
NAT10	TERT
NAT10	POLR1B
NAT10	RPS8
NAT10	RPS28
NCL	RPS2
NCL	TERT
NCL	PDCD11
NCOR2	PPARA
NCOR2	NR1I2
NCOR2	SPEN
NCOR2	NRIP1
NCOR2	RBL1
NDC1	NUP210
NDC1	TOP2A
NDC1	NUP188
NOTUM	SHH
NR5A1	WT1
NR5A1	STAR
NRIP1	PPARA
NTN1	UNC5B
NTN1	TRIO
NUP188	NUP210
NUP188	TOP2A
NUP210	TOP2A
OIP5	ZWINT
OIP5	TRIP13
ORC6	POLE2
ORC6	POLE
PAICS	PFAS
PCLAF	TOP2A
PCLAF	POLE2
PCLAF	KIF20A
PCLAF	POLE
PCLAF	POLD1
PCLAF	ZWINT
PCLAF	TYMS
PCLAF	OIP5
PCNT	PLK4
PDCD11	RPS8
PDCD11	RPS24
PDCD11	RPS28
PDCD11	RPS2
PDCD11	POLR1B
PDCD11	URB1
PDCD11	RPS18
PDCD11	RPS3A
PDCD11	POLR1A
PDCD11	RPS27
PDCD11	RPLP0
PDCD11	POLR1F
PDE6A	RGS9BP
PDS5A	SMC1B
PDS5A	PLK1
PIP4K2B	PLCH1
PKD1	PKD2
PLK1	WEE1
PLK1	TOP2A
PLK1	SKA3
PLK1	TRIP13
PLK1	H2BC3
PLK1	UHRF1
PLK1	CDC45
PLK1	GINS2
PLK1	CDT1
PLK1	MYC
PLK1	CCNA1
PLK1	EP300
PLK1	KNL1
PLK1	CENPJ
PLK1	PCNT
PLK1	CDCA7
PLK1	FEN1
PLK1	DTL
PLK1	PLK4
PLK1	CCNE1
PLK4	STIL
PLK4	TOP2A
POLD1	POLE
POLD1	POLE2
POLD1	WRN
POLD1	RPA4
POLD1	WDHD1
POLD1	XRCC2
POLE	POLE2
POLE	WRN
POLE	WDHD1
POLE	XRCC2
POLE	RPA4
POLE	TERT
POLE	TOP2A
POLE	TRRAP
POLE2	WDHD1
POLE2	RPA4
POLE2	WRN
POLE2	XRCC2
POLE2	TYMS
POLE2	TOP2A
POLR1A	POLR1B
POLR1A	POLR1F
POLR1A	URB1
POLR1B	POLR1F
POLR1B	URB1
PPARGC1B	RUNX2
PRB4	PRH2
PRODH	PYCR1
PRPF8	SRRM2
PRPF8	TRRAP
PTK7	VANGL2
RAD54L	WRN
RAD54L	RECQL4
RECQL4	TICRR
RET	SOS1
RPL10A	RPL13A
RPL10A	RPL21
RPL10A	RPL23A
RPL10A	RPL3
RPL10A	RPL34
RPL10A	RPL36A
RPL10A	RPL39
RPL10A	RPL6
RPL10A	RPL7
RPL10A	RPL9
RPL10A	RPLP0
RPL10A	RPS17
RPL10A	RPS18
RPL10A	RPS2
RPL10A	RPS24
RPL10A	RPS26
RPL10A	RPS27
RPL10A	RPS28
RPL10A	RPS3A
RPL10A	RPS8
RPL13A	RPL21
RPL13A	RPL23A
RPL13A	RPL3
RPL13A	RPL34
RPL13A	RPL39
RPL13A	RPL6
RPL13A	RPL7
RPL13A	RPL9
RPL13A	RPLP0
RPL13A	RPS17
RPL13A	RPS18
RPL13A	RPS2
RPL13A	RPS24
RPL13A	RPS26
RPL13A	RPS27
RPL13A	RPS28
RPL13A	RPS3A
RPL13A	RPS8
RPL13A	RPL36A
RPL21	RPL23A
RPL21	RPL3
RPL21	RPL34
RPL21	RPL39
RPL21	RPL6
RPL21	RPL7
RPL21	RPL9
RPL21	RPLP0
RPL21	RPS17
RPL21	RPS18
RPL21	RPS2
RPL21	RPS24
RPL21	RPS26
RPL21	RPS27
RPL21	RPS28
RPL21	RPS3A
RPL21	RPS8
RPL21	RPL36A
RPL23A	RPL3
RPL23A	RPL34
RPL23A	RPL39
RPL23A	RPL6
RPL23A	RPL7
RPL23A	RPL9
RPL23A	RPLP0
RPL23A	RPS17
RPL23A	RPS18
RPL23A	RPS2
RPL23A	RPS24
RPL23A	RPS26
RPL23A	RPS27
RPL23A	RPS28
RPL23A	RPS3A
RPL23A	RPS8
RPL23A	RPL36A
RPL3	RPL34
RPL3	RPL6
RPL3	RPL7
RPL3	RPL9
RPL3	RPLP0
RPL3	RPS17
RPL3	RPS18
RPL3	RPS2
RPL3	RPS24
RPL3	RPS26
RPL3	RPS27
RPL3	RPS28
RPL3	RPS3A
RPL3	RPS8
RPL3	RPL39
RPL3	RPL36A
RPL34	RPL39
RPL34	RPL6
RPL34	RPL7
RPL34	RPL9
RPL34	RPLP0
RPL34	RPS17
RPL34	RPS18
RPL34	RPS2
RPL34	RPS24
RPL34	RPS26
RPL34	RPS27
RPL34	RPS28
RPL34	RPS3A
RPL34	RPS8
RPL34	RPL36A
RPL36A	RPL39
RPL36A	RPL6
RPL36A	RPS26
RPL36A	RPS28
RPL36A	RPS17
RPL36A	RPS3A
RPL36A	RPS8
RPL36A	RPL9
RPL36A	RPS18
RPL36A	RPS2
RPL36A	RPS24
RPL36A	RPL7
RPL36A	RPLP0
RPL36A	RPS27
RPL39	RPL6
RPL39	RPL7
RPL39	RPL9
RPL39	RPLP0
RPL39	RPS17
RPL39	RPS18
RPL39	RPS2
RPL39	RPS24
RPL39	RPS26
RPL39	RPS27
RPL39	RPS28
RPL39	RPS3A
RPL39	RPS8
RPL6	RPL7
RPL6	RPL9
RPL6	RPLP0
RPL6	RPS17
RPL6	RPS18
RPL6	RPS2
RPL6	RPS24
RPL6	RPS26
RPL6	RPS27
RPL6	RPS28
RPL6	RPS3A
RPL6	RPS8
RPL7	RPL9
RPL7	RPLP0
RPL7	RPS17
RPL7	RPS18
RPL7	RPS2
RPL7	RPS24
RPL7	RPS26
RPL7	RPS27
RPL7	RPS28
RPL7	RPS3A
RPL7	RPS8
RPL9	RPLP0
RPL9	RPS17
RPL9	RPS18
RPL9	RPS2
RPL9	RPS24
RPL9	RPS26
RPL9	RPS27
RPL9	RPS28
RPL9	RPS3A
RPL9	RPS8
RPLP0	RPS17
RPLP0	RPS18
RPLP0	RPS2
RPLP0	RPS24
RPLP0	RPS26
RPLP0	RPS27
RPLP0	RPS28
RPLP0	RPS3A
RPLP0	RPS8
RPS17	RPS18
RPS17	RPS2
RPS17	RPS24
RPS17	RPS26
RPS17	RPS27
RPS17	RPS28
RPS17	RPS3A
RPS17	RPS8
RPS18	RPS2
RPS18	RPS24
RPS18	RPS26
RPS18	RPS27
RPS18	RPS28
RPS18	RPS3A
RPS18	RPS8
RPS2	RPS24
RPS2	RPS26
RPS2	RPS27
RPS2	RPS28
RPS2	RPS3A
RPS2	RPS8
RPS24	RPS26
RPS24	RPS27
RPS24	RPS28
RPS24	RPS3A
RPS24	RPS8
RPS26	RPS27
RPS26	RPS28
RPS26	RPS3A
RPS26	RPS8
RPS27	RPS28
RPS27	RPS3A
RPS27	RPS8
RPS28	RPS3A
RPS28	RPS8
RPS3A	RPS8
RUNX2	SMAD1
RXFP1	RXFP4
RXFP2	RXFP4
SCUBE1	SCUBE3
SEPTIN11	SEPTIN6
SEPTIN6	SOCS7
SETD1A	H2BC3
SHH	SMO
SHH	STIL
SHH	SMO
SMARCA4	TERT
SMC1B	SYCE2
SMO	VANGL2
SOS1	SPRY2
SRCAP	TRRAP
STIL	WDR62
TAS1R1	TAS2R4
TAS1R1	TAS2R5
TAS1R1	TAS2R13
TERT	WT1
TMEM17	TMEM67
TOP2A	TYMS
TOP2A	UHRF1
TOP2A	ZWINT
TOP2A	TRIP13
TRIM24	TRIM28
TRIM28	UHRF1
TRIP13	TSEN2
TUBA3D	TUBB
TUBA3E	TUBB
TYMS	UNG
URB1	URB2
VANGL1	VANGL2
VN1R1	ZNF772
WEE1	MYC
WEE1	CDK6
WEE1	MYC
WEE1	BRCA1
WEE1	BRCA2
WEE1	BUB1B
WEE1	CDT1
WEE1	CLSPN
ZNF69	ZNF70

## Sheet: Un-Druggable_Proteins
Druggable	Undruggable
ABL1	ACSBG2
ACTB	ACSM1
ADRB1	ACSM3
ALK	ACSM6
APEX1	ACTL6B
BCR	ADAMTS14
CACNB2	ADCY6
CACNB4	ADGRA2
CACNG4	AGPAT5
CALR	AGRN
CBX5	AHI1
CD38	AKAP9
CDK6	AMER1
CENPE	AMH
COL2A1	ANGPT1
COMT	ANKRD27
CPT1A	ANKRD28
CXCL12	ARID1A
DAPK1	ARR3
DIO1	ARTN
DMC1	ASIP
DNMT1	ASPM
DNMT3A	ATAD2
DNMT3B	ATAD5
DPEP1	ATRN
DRD4	B3GALNT2
EEF1A1	B4GALT6
EEF2	BCL11A
FADS2	BCL7A
FASN	BDP1
FEN1	BEND3
FLNA	BMP1
FLT3	BPTF
GANAB	BRCA1
GAPDH	BRCA2
GNAI1	BRD1
GNRHR	BRD3
HNRNPH1	BRIP1
HPGDS	BUB1B
HSPG2	CABLES1
IGLL1	CASP6
IL13	CBX2
IMPDH2	CCNA1
INCENP	CCND2
INSR	CCNE1
ITGA4	CD34
ITPR1	CDC25A
KCNJ14	CDC45
KCNQ5	CDCA7
KHSRP	CDT1
KIT	CENPF
L3MBTL1	CENPI
MARS2	CENPJ
MAT2A	CENPU
MMP15	CEP290
MPL	CHAF1A
MPO	CHD5
MTR	CHD9
MYC	CHML
NR1I2	CHRNG
NR5A1	CHST14
NRIP1	CLSPN
PAICS	COL24A1
PDE6A	CREB3L4
PFAS	CRHBP
PIK3C2B	CRHR2
PIP4K2B	CRLF2
PLK1	CTPS2
PLK4	CYP7B1
POLE	DCAF7
POLE2	DDO
PPARA	DEPTOR
PPARGC1B	DHX33
PRODH	DISP2
PRTN3	DLGAP2
PTGER1	DLL3
PYCR1	DNAH1
RET	DNAH3
RPL13A	DNM1
RPL23A	DOT1L
RPL3	DPF1
RPS17	DSCC1
RPS18	DTL
RPS2	DYNC1H1
RPS28	E2F7
RPS8	E2F8
SCARB1	EEF1B2
SCMH1	EEF2K
SLC1A4	EGR1
SLC27A2	EIF3A
SMO	EIF4G1
SULT2B1	ENTPD3
TEC	ENTPD8
TERT	EP300
TIE1	EP400
TOP2A	ERCC6L
TUBA3E	ERVW-1
TUBB	ESPL1
TYMS	ESYT2
UCK2	ESYT3
UNG	EVPL
WEE1	EXO1
	FANCM
	FBXO43
	FBXW8
	FLNB
	FLRT1
	FOSB
	FUT2
	FUT4
	FUT6
	GATA2
	GEMIN4
	GEN1
	GFI1
	GGT5
	GINS1
	GINS2
	GLI2
	GNL3L
	GNRH2
	GPSM1
	GRWD1
	H2BC3
	H4C3
	HCFC1
	HELLS
	HEYL
	HMGA1
	HNRNPA1
	HOXA9
	HOXB4
	HSPA12B
	IFT140
	IFTAP
	IL12A
	INSL6
	INTU
	JAG1
	KAT6B
	KIF20A
	KIF7
	KLHL13
	KMT2A
	KMT2D
	KNL1
	KREMEN2
	LARP1
	LIN28A
	LIN9
	LMNB2
	LOXL4
	LRP12
	LRP5
	LRP8
	LURAP1
	MAVS
	MCM10
	MCM2
	MCM4
	MCM5
	MDK
	MEGF8
	MGA
	MIS18A
	MIS18BP1
	MLEC
	MLLT10
	MN1
	MND1
	MTA1
	MTHFD1L
	MUC6
	MYB
	MYCBP2
	MYO18A
	NAT10
	NCL
	NCOR2
	NDC1
	NEURL1B
	NOTUM
	NSD2
	NTN1
	NUP188
	NUP210
	OBSL1
	OIP5
	ORC6
	PCLAF
	PCNT
	PDCD11
	PDS5A
	PFN4
	PKD1
	PKD2
	PLCH1
	PLPPR3
	PLXND1
	POLD1
	POLR1A
	POLR1B
	POLR1F
	POMK
	PRB4
	PRH2
	PROM1
	PRPF8
	PTBP1
	PTK7
	RAB7B
	RAB9B
	RAD54L
	RAG1
	RBL1
	RCC2
	RECQL4
	RGS20
	RGS9BP
	RPA4
	RPL10A
	RPL21
	RPL34
	RPL36A
	RPL39
	RPL6
	RPL7
	RPL9
	RPLP0
	RPS24
	RPS26
	RPS27
	RPS3A
	RPTOR
	RTKN
	RUNX1
	RUNX2
	RXFP1
	RXFP2
	RXFP4
	SCML2
	SCUBE1
	SCUBE3
	SEPTIN11
	SEPTIN6
	SETD1A
	SHANK1
	SHH
	SKA3
	SMAD1
	SMARCA4
	SMC1B
	SOCS7
	SOS1
	SPEN
	SPRY2
	SRCAP
	SRRM2
	ST3GAL3
	STAR
	STIL
	SYCE2
	TAS1R1
	TAS2R13
	TAS2R4
	TAS2R5
	TET3
	TICRR
	TMEM17
	TMEM67
	TONSL
	TRIM24
	TRIM28
	TRIM71
	TRIO
	TRIP13
	TRRAP
	TSEN2
	TSLP
	TUBA3D
	UGT2B11
	UHRF1
	UNC5B
	URB1
	URB2
	VANGL1
	VANGL2
	VN1R1
	VPREB1
	WDHD1
	WDR62
	WNT8B
	WRN
	WT1
	XRCC2
	XYLT1
	ZNF469
	ZNF521
	ZNF69
	ZNF70
	ZNF772
	ZWINT
