# Supplementary material for: Computer-Aided Identification and Design of Ligands for Multi-Targeting Inhibition of a Molecular Acute Myeloid Leukemia Network
Source: Cancers (Basel). 2024 Oct 25;16(21):3607. doi: 10.3390/cancers16213607 (PMC11544916; doi:10.3390/cancers16213607)
Supplement: Supplementary file 1 [file cancers-16-03607-s001.zip › SupplementaryMaterial_20241023/Table S2.xlsx]

## Sheet: ProteinTargets_Drugs
Symbol	Uniprot_entry	Drugs
ABL1	P00519	N-[4-Methyl-3-[[4-(3-Pyridinyl)-2-Pyrimidinyl]Amino]Phenyl]-3-Pyridinecarboxamide	ATP	PD-166326	Imatinib	2-amino-5-[3-(1-ethyl-1H-pyrazol-5-yl)-1H-pyrrolo[2,3-b]pyridin-5-yl]-N,N-dimethylbenzamide	Dasatinib	Myristic acid	XL228	1-[4-(PYRIDIN-4-YLOXY)PHENYL]-3-[3-(TRIFLUOROMETHYL)PHENYL]UREA	Ponatinib	Nilotinib	5-[3-(2-METHOXYPHENYL)-1H-PYRROLO[2,3-B]PYRIDIN-5-YL]-N,N-DIMETHYLPYRIDINE-3-CARBOXAMIDE	Fostamatinib	Regorafenib	Magnesium gluconate	2-{[(6-OXO-1,6-DIHYDROPYRIDIN-3-YL)METHYL]AMINO}-N-[4-PROPYL-3-(TRIFLUOROMETHYL)PHENYL]BENZAMIDE	Radotinib	Brigatinib	Bosutinib
ACTB	P60709	Quercetin	Phenethyl Isothiocyanate
ADRB1	P08588	Spermidine	Clenbuterol	Arbutamine	Metipranolol	Fenoterol	Oxprenolol	4-{[(2S)-3-(tert-butylamino)-2-hydroxypropyl]oxy}-3H-indole-2-carbonitrile	Nadolol	Norepinephrine	Dihydroergocristine	Labetalol	Pindolol	Penbutolol	Phenylpropanolamine	Amiodarone	Bethanidine	Carvedilol	Ephedra sinica root	Ranolazine	Isoetharine	Olanzapine	Epinephrine	Putrescine	Racepinephrine	Cryptenamine	Asenapine	Cabergoline	Desipramine	Practolol	Levobetaxolol	Loxapine	DL-Methylephedrine	Spermine	Amphetamine	Atenolol	Acebutolol	Propafenone	Esmolol	Alprenolol	Ergoloid mesylate	Salmeterol	Isoprenaline	Formoterol	Mephentermine	Arotinolol	Nebivolol	Paroxetine	Lamotrigine
ALK	Q9UM73	ATP	Gilteritinib	Lorlatinib	Crizotinib	Brigatinib	Ceritinib	Fostamatinib	Alectinib
APEX1	P27695	Lucanthone
BCR	P11274	Imatinib	Dasatinib	Bosutinib	Ponatinib
CACNB2	Q08289	Calcium phosphate dihydrate	Topiramate	Fish oil	Miconazole	Nifedipine	Magnesium sulfate	Nilvadipine	Manidipine	Nisoldipine	Cilnidipine	Lacidipine	Spironolactone	Ergocalciferol	Felodipine	Bioallethrin	Dronedarone	Nitrendipine	Amiodarone	Enflurane	Nicardipine	Phenytoin	Mibefradil	Levomenthol	Ranolazine	Nimodipine	Butamben	Benidipine	Isradipine	Trimebutine	Calcium citrate	Calcium Phosphate
CACNB4	O00305	Calcium phosphate dihydrate	Topiramate	Fish oil	Miconazole	Magnesium sulfate	Manidipine	Cilnidipine	Lacidipine	Spironolactone	Ergocalciferol	Bioallethrin	Dronedarone	Amiodarone	Enflurane	Phenytoin	Mibefradil	Levomenthol	Ranolazine	Nimodipine	Butamben	Benidipine	Trimebutine	Calcium citrate	Calcium Phosphate
CACNG4	Q9UBN1	Butamben	Enflurane	Spironolactone	Ergocalciferol	Bioallethrin
CALR	P27797	Calcium phosphate dihydrate	Melatonin	Tenecteplase	Lonoctocog alfa	Moroctocog alfa	Tetraferric tricitrate decahydrate	Ferric cation	Lanoteplase	Copper	Antihemophilic factor, human recombinant	Calcium citrate	Calcium Phosphate
CBX5	P45973	Copper
CD38	P28907	Daratumumab	Isatuximab	Mezagitamab
CDK6	Q00534	Abemaciclib	Palbociclib	Alvocidib	Fisetin	Ribociclib	(2S)-2-({6-[(3-Amino-5-chlorophenyl)amino]-9-isopropyl-9H-purin-2-yl}amino)-3-methyl-1-butanol
CENPE	Q02224	GSK-923295
COL2A1	P02458	Collagenase clostridium histolyticum
COMT	P21964	N-[(E)-3-[(2R,3S,4R,5R)-5-(6-Aminopurin-9-yl)-3,4-dihydroxyoxolan-2-yl]prop-2-enyl]-2,3-dihydroxy-5-nitrobenzamide	Entacapone	Dopamine	Opicapone	Echinacoside	Nylidrin	Diethylstilbestrol	Apomorphine	Conjugated estrogens	3,5-Dinitrocatechol	2-Methoxyestradiol	(3,4-DIHYDROXY-2-NITROPHENYL)(PHENYL)METHANONE	Ademetionine	BIA	Nialamide	Tolcapone	Dobutamine	Phenytoin	Estradiol	7,8-dihydroxy-4-phenyl-2H-chromen-2-one	Epinephrine	Micafungin	Testosterone propionate	Ethinylestradiol	Methyldopa
CPT1A	P50416	Levocarnitine	Glyburide	Perhexiline
CXCL12	P48061	Tinzaparin	CTCE-0214
DAPK1	P53355	Phosphoaminophosphonic Acid-Adenylate Ester	5,6-Dihydro-Benzo[H]Cinnolin-3-Ylamine	6-(3-AMINOPROPYL)-4,9-DIMETHYLPYRROLO[3,4-C]CARBAZOLE-1,3(2H,6H)-DIONE	Fostamatinib
DIO1	P49895	Thyroid, porcine
DMC1	Q14565	Imidazole
DNMT1	P26358	Palifosfamide	Flucytosine	Procainamide	Decitabine	Azacitidine	Epigallocatechin gallate	Procaine
DNMT3A	Q9Y6K1	Procaine	Decitabine
DNMT3B	Q9UBC3	Decitabine
DPEP1	P16444	Doripenem	Cilastatin	Imipenem
DRD4	P21917	Dopamine	Pergolide	Asenapine	Pramipexole	Iloperidone	Buspirone	Aripiprazole	Bromocriptine	Dihydroergocristine	Lisuride	Ergoloid mesylate	Pardoprunox	Epicriptine	Cabergoline	Ropinirole	Apomorphine	Levodopa	Paliperidone	Sumanirole	Pipamperone	Quetiapine	Rotigotine	Ziprasidone	Amoxapine	Chlorpromazine	Clozapine	Methotrimeprazine	Loxapine	Olanzapine	Remoxipride	Aripiprazole lauroxil	Flibanserin	Perospirone
EEF1A1	P68104	Artenimol	Zinc acetate	Zinc	Zinc chloride	Guanosine-5'-Diphosphate	Copper	Zinc sulfate, unspecified form
EEF2	P13639	Guanosine-5'-Diphosphate	Moxetumomab Pasudotox	N~2~,N~2~-DIMETHYL-N~1~-(6-OXO-5,6-DIHYDROPHENANTHRIDIN-2-YL)GLYCINAMIDE	Diphthamide	Esketamine	Adenosine-5-Diphosphoribose
FADS2	O95864	Omega-6 fatty acids	alpha-Linolenic acid	Evening primrose oil
FASN	P49327	Cerulenin	Orlistat
FEN1	P39748	Ferrous ascorbate	Ferrous succinate	Ferrous gluconate	Ferrous fumarate	Iron	Ferrous glycine sulfate
FLNA	P21333	Artenimol
FLT3	P36888	Tandutinib	Ponatinib	Pexidartinib	Gilteritinib	Amuvatinib	Sunitinib	Midostaurin	Quizartinib	Sorafenib	Brigatinib	Lestaurtinib	Fostamatinib	Pralsetinib	Fedratinib	XL999	Nintedanib	ABT-869
GANAB	Q14697	Miglitol
GAPDH	P04406	Artenimol	NADH	Xanthinol	Copper	Adenosine-5-Diphosphoribose	4-(2-Aminoethyl)Benzenesulfonyl Fluoride	Thionicotinamide-Adenine-Dinucleotide
GNAI1	P63096	Tetrafluoroaluminate Ion	Guanosine-5'-Diphosphate
GNRHR	P30968	Buserelin	Sufugolix	Teverelix	Gestrinone	Gonadorelin	Nafarelin	Relugolix	Leuprolide	Danazol	Elagolix	Triptorelin	Cetrorelix	Histrelin	Degarelix	Ganirelix	Goserelin	Abarelix
HNRNPH1	P31943	Copper
HPGDS	O60760	3-phenyl-5-(1H-pyrazol-3-yl)isoxazole	4-(BENZHYDRYLOXY)-1-[3-(1H-TETRAAZOL-5-YL)PROPYL]PIPERIDINE	3-(4-nitrophenyl)-1H-pyrazole	4-{[4-(4-fluoro-3-methylphenyl)-1,3-thiazol-2-yl]amino}-2-hydroxybenzoic acid	Glutathione	Tretinoin	Nocodazole	Tranilast	1-PHENYL-1H-PYRAZOLE-4-CARBOXYLIC ACID	Glutathione disulfide	PHENYL-5-(1H-PYRAZOL-3-YL)-1,3-THIAZOLE	2-(2f-Benzothiazolyl)-5-Styryl-3-(4f-Phthalhydrazidyl)Tetrazolium Chloride
HSPG2	P98160	Palifermin
IGLL1	P15814	Copper
IL13	P35225	Lebrikizumab	Cintredekin Besudotox
IMPDH2	P12268	VX-148	Selenazole-4-carboxyamide-adenine dinucleotide	Ribavirin	Mycophenolic acid	6-Chloropurine Riboside, 5'-Monophosphate	NADH	Inosinic Acid	Mercaptopurine	Azathioprine	Mycophenolate mofetil
INCENP	Q9NQS7	Reversine
INSR	P06213	Insulin glargine	AT1391	Adenosine-5'-[Beta, Gamma-Methylene]Triphosphate	Chromic chloride	Insulin lispro	Insulin detemir	Mecasermin	Mecasermin rinfabate	NN344	Insulin aspart	Brigatinib	Fostamatinib	Insulin glulisine	[4-({5-(AMINOCARBONYL)-4-[(3-METHYLPHENYL)AMINO]PYRIMIDIN-2-YL}AMINO)PHENYL]ACETIC ACID	Insulin human	Insulin degludec	Insulin pork
ITGA4	P13612	CDP323	R411	ATL1102	Vedolizumab	Natalizumab	R1295	Tinzaparin	MK-0668
ITPR1	Q14643	Caffeine	1D-myo-inositol 1,4,5-trisphosphate	Glycerin	Thimerosal
KCNJ14	Q9UNX9	Butamben	Yohimbine	Miconazole	Dronedarone	Ranolazine
KCNQ5	Q9NR82	Gabapentin	Enflurane	Miconazole	Promethazine	Ezogabine	ICA-105665
KHSRP	Q92945	Resveratrol	Artenimol
KIT	P10721	Sunitinib	Imatinib	Midostaurin	Ripretinib	Avapritinib	Dasatinib	Sorafenib	Erdafitinib	Ancestim	Ponatinib	Pexidartinib	XL820	Nilotinib	Amuvatinib	Phosphonotyrosine	Fostamatinib	ABT-869	Regorafenib	Lenvatinib	Pazopanib	OSI-930
L3MBTL1	Q9Y468	2-(N-morpholino)ethanesulfonic acid
MARS2	Q96GW9	Methionine
MAT2A	P31153	Methionine	Ademetionine
MMP15	P51511	Marimastat
MPL	P40238	Eltrombopag	SB-559448	Romiplostim	Thrombopoietin	Lusutrombopag	Avatrombopag
MPO	P05164	Melatonin	Tolmetin	Capsaicin	Cariporide	Tiopronin	Aminosalicylic acid	Cisplatin	Nabumetone	Urethane	Cefaclor	AB192	Carboplatin	Mesalazine	Nomifensine	Oxaliplatin	Octreotide	Cefdinir	Cysteamine	Propylthiouracil	Levocarnitine	Bivalirudin	Elafin	Calcipotriol	Enoxaparin	Ticlopidine	Dapsone
MTR	Q99707	Methionine	Hydroxocobalamin	Mecobalamin	Thimerosal	Levomefolic acid	Tetrahydrofolic acid	Cyanocobalamin
MYC	P01106	Nadroparin	Acetylsalicylic acid
NR1I2	O75469	Permethrin	Clonazepam	Pentobarbital	SR12813	Fenofibric acid	Rilpivirine	Mephenytoin	Miconazole	Mifepristone	Nifedipine	Estradiol valerate	Econazole	Dexamethasone acetate	Ifosfamide	Pyrethrum extract	Tamoxifen	Troleandomycin	Resveratrol	Docetaxel	Lindane	Estradiol benzoate	Ethotoin	Piperine	Genistein	Triclosan	Hyperforin	Spironolactone	Methylphenobarbital	Diethylstilbestrol	Fenofibrate	Myrrh	Flutamide	Paclitaxel	Afimoxifene	Oxiconazole	Ketoconazole	Pregnenolone	Phenobarbital	Prasterone	Cyclophosphamide	Clotrimazole	TO-901317	Quercetin	Phenytoin	Rifaximin	Phenolphthalein	Estradiol acetate	Rifampicin
NR5A1	Q13285	(2R)-3-{[{[(2S)-2,3-DIHYDROXYPROPYL]OXY}(HYDROXY)PHOSPHORYL]OXY}-2-[(9E)-HEXADEC-9-ENOYLOXY]PROPYL (9E)-OCTADEC-9-ENOATE	Phosphatidyl ethanol
NRIP1	P48552	4-HYDROXY-N'-(4-ISOPROPYLBENZYL)BENZOHYDRAZIDE
PAICS	P22234	Aspartic acid
PDE6A	P16499	Caffeine	Trapidil
PFAS	O15067	L-Glutamine	Glutamic acid
PIK3C2B	O00750	Fostamatinib
PIP4K2B	P78356	Fostamatinib
PLK1	P53350	4-(4-METHYLPIPERAZIN-1-YL)-N-[5-(2-THIENYLACETYL)-1,5-DIHYDROPYRROLO[3,4-C]PYRAZOL-3-YL]BENZAMIDE	Wortmannin	3-[3-chloro-5-(5-{[(1S)-1-phenylethyl]amino}isoxazolo[5,4-c]pyridin-3-yl)phenyl]propan-1-ol	1-[5-Methyl-2-(trifluoromethyl)furan-3-yl]-3-[5-[2-[[6-(1H-1,2,4-triazol-5-ylamino)pyrimidin-4-yl]amino]ethyl]-1,3-thiazol-2-yl]urea	Fostamatinib	3-[3-(3-methyl-6-{[(1S)-1-phenylethyl]amino}-1H-pyrazolo[4,3-c]pyridin-1-yl)phenyl]propanamide
PLK4	O00444	Fostamatinib
POLE	Q07864	Cladribine
POLE2	P56282	Cladribine
PPARA	Q07869	Rosiglitazone	Fenofibric acid	Fish oil	Icosapent	Stearic acid	Elafibranor	Ragaglitazar	Palmitic Acid	N,N-Bis(3-(D-gluconamido)propyl)deoxycholamide	Resveratrol	Soybean oil	Indomethacin	GW-590735	Myristic acid	Clofibrate	Indeglitazar	Ertiprotafib	Lauric acid	Fenofibrate	Myrrh	Arachidonic Acid	Doconexent	Dexibuprofen	Prasterone	Amiodarone	Ciprofibrate	Fenoprofen	Ibuprofen	Leukotriene B4	Isoflavone	Omega-3 fatty acids	Tesaglitazar	Gemfibrozil	Muraglitazar	Troglitazone	alpha-Linolenic acid	Aleglitazar	Cardarine	Phthalic Acid	Bezafibrate	Valproic acid	Caprylic acid	Oleic Acid	Flufenamic acid	Clinofibrate	Reglitazar
PPARGC1B	Q86YN6	Amiodarone
PRODH	O43272	Proline	Glycine betaine
PRTN3	P24158	Elafin
PTGER1	P34995	Bupivacaine	Alprostadil	Dinoprostone	Iloprost	Carboprost tromethamine	Misoprostol	Bimatoprost	Limaprost
PYCR1	P32322	NADH	Proline
RET	P07949	Selpercatinib	Ponatinib	Lenvatinib	Amuvatinib	Sorafenib	Cabozantinib	Fostamatinib	Pralsetinib	1-Ter-Butyl-3-P-Tolyl-1h-Pyrazolo[3,4-D]Pyrimidin-4-Ylamine	Vandetanib	Regorafenib
RPL13A	P40429	Anisomycin	Puromycin	(S)-3-phenyllactic acid
RPL23A	P62750	Anisomycin	Puromycin	Artenimol	(S)-3-phenyllactic acid
RPL3	P39023	Anisomycin	Omacetaxine mepesuccinate	Puromycin	Xanthinol	(S)-3-phenyllactic acid
RPS17	P08708	Artenimol
RPS18	P62269	Artenimol
RPS2	P15880	Copper
RPS28	P62857	Artenimol
RPS8	P62241	Artenimol
SCARB1	Q8WTV0	Phosphatidyl serine	Tocopherol	Tocofersolan	Vitamin E	alpha-Tocopherol acetate
SCMH1	Q96GD3	Mercaptoethanol
SLC1A4	P43007	Alanine
SLC27A2	O14975	Bempedoic acid
SMO	Q99835	Vismodegib	Sonidegib	Halcinonide	Fluocinonide	Glasdegib
SULT2B1	O00204	Prasterone	N-cyclohexyltaurine	Pregnenolone	Adenosine 3',5'-diphosphate
TEC	P42680	Zanubrutinib	Fostamatinib
TERT	O14746	Zidovudine	Grn163l	Tertomotide
TIE1	P35590	Fostamatinib
TOP2A	P11388	Lomefloxacin	Enoxacin	Amonafide	Idarubicin	Becatecarin	Valrubicin	Ciprofloxacin	Dexrazoxane	Doxorubicin	Genistein	Mitoxantrone	Dactinomycin	Trovafloxacin	Aldoxorubicin	Pefloxacin	Amrubicin	Elsamitrucin	Etoposide	Amsacrine	Epirubicin	Moxifloxacin	SP1049C	Norfloxacin	13-deoxydoxorubicin	Podofilox	Lucanthone	Finafloxacin	Fleroxacin	Daunorubicin	Sparfloxacin	Banoxantrone	Annamycin	Teniposide	RTA 744	Ofloxacin	ZEN-012	Declopramide
TUBA3E	Q6PEY2	CYT997
TUBB	P07437	CA4P	Milataxel	Depatuxizumab mafodotin	Artenimol	Vincristine	Vinorelbine	Tirbanibulin	Patupilone	Colchicine	Vinblastine	Vinflunine	Podofilox	Epothilone D	Colchiceine	Copper	ZEN-012	CYT997
TYMS	P04818	Floxuridine	Pralatrexate	6,6-DIMETHYL-1-[3-(2,4,5-TRICHLOROPHENOXY)PROPOXY]-1,6-DIHYDRO-1,3,5-TRIAZINE-2,4-DIAMINE	Tegafur-uracil	N-(3,5-dimethoxyphenyl)imidodicarbonimidic diamide	ANX-510	Raltitrexed	Fluorouracil	S,S-(2-Hydroxyethyl)Thiocysteine	Pemetrexed	Thymectacin	Trifluridine	2,4-Diamino-5-phenyl-6-ethylpyrimidine	Capecitabine	10-Propargyl-5,8-Dideazafolic Acid	Tegafur	Thymidine monophosphate	OSI-7904L	N-[2-Chloro-5-(trifluoromethyl)phenyl]imidodicarbonimidic diamide	Methotrexate	Deoxyuridine monophosphate	Gemcitabine
UCK2	Q9BZX2	Cytidine-5'-Triphosphate	Uridine 5'-triphosphate	Cytidine-5'-Monophosphate	Cytidine
UNG	P13051	3-[(1E,7E)-8-(2,6-dioxo-1,2,3,6-tetrahydropyrimidin-4-yl)-3,6-dioxa-2,7-diazaocta-1,7-dien-1-yl]benzoic acid	1-(2-DEOXY-5-O-PHOSPHONO-BETA-D-ERYTHRO-PENTOFURANOSYL)-4-METHYL-1H-INDOLE	4-[(1E,7E)-8-(2,6-DIOXO-1,2,3,6-TETRAHYDROPYRIMIDIN-4-YL)-3,6-DIOXA-2,7-DIAZAOCTA-1,7-DIEN-1-YL]BENZOIC ACID
WEE1	P30291	9-HYDROXY-4-PHENYL-6H-PYRROLO[3,4-C]CARBAZOLE-1,3-DIONE	8-bromo-4-(2-chlorophenyl)-N-(2-hydroxyethyl)-6-methyl-1,3-dioxo-1,2,3,6-tetrahydropyrrolo[3,4-e]indole-7-carboxamide	3-(9-HYDROXY-1,3-DIOXO-4-PHENYL-2,3-DIHYDROPYRROLO[3,4-C]CARBAZOL-6(1H)-YL)PROPANOIC ACID	4-(2-chlorophenyl)-8-(2-hydroxyethyl)-6-methylpyrrolo[3,4-e]indole-1,3(2H,6H)-dione	MK-1775	9-HYDROXY-6-(3-HYDROXYPROPYL)-4-(2-METHOXYPHENYL)PYRROLO[3,4-C]CARBAZOLE-1,3(2H,6H)-DIONE	Fostamatinib	N-[4-(2-CHLOROPHENYL)-1,3-DIOXO-1,2,3,6-TETRAHYDROPYRROLO[3,4-C]CARBAZOL-9-YL]FORMAMIDE
[truncated: 29 more columns]

## Sheet: ADRB1
2-HYDROXYMETHYL-6-OCTYLSULFANYL-TETRAHYDRO-PYRAN-3,4,5-TRIOL
4-{[(2S)-3-(tert-butylamino)-2-hydroxypropyl]oxy}-3H-indole-2-carbonitrile
Acebutolol
Alprenolol
Amiodarone
Amphetamine
Arbutamine
Aripiprazole
Arotinolol
Asenapine
Atenolol
Befunolol
Betaxolol
Bethanidine
Bevantolol
Bisoprolol
Bopindolol
Bufuralol
Bupranolol
Cabergoline
Carteolol
Carvedilol
Celiprolol
Clenbuterol
Cryptenamine
Desipramine
Dihydroergocornine
Dihydroergocristine
DL-Methylephedrine
Dobutamine
Dronedarone
Droxidopa
Ephedrasinicaroot
Ephedrine
Epinephrine
Ergoloidmesylate
Esmolol
Fenoterol
Formoterol
Isoetharine
Isoprenaline
Labetalol
Lamotrigine
Levobetaxolol
Levobunolol
Loxapine
Mephentermine
Metipranolol
Metoprolol
Nadolol
Nebivolol
Norepinephrine
Nortriptyline
Olanzapine
Oxprenolol
Paroxetine
Penbutolol
permidine
Phenylpropanolamine
Pindolol
Pirbuterol
Practolol
Propafenone
Propranolol
Pseudoephedrine
Putrescine
Racepinephrine
Ranolazine
Salbutamol
Salmeterol
Sotalol
Spermine
Terbutaline
Timolol
Trimipramine
Vortioxetine
Xamoterol

## Sheet: UniqueDrugs
(2R)-3-{[{[(2S)-2,3-DIHYDROXYPROPYL]OXY}(HYDROXY)PHOSPHORYL]OXY}-2-[(9E)-HEXADEC-9-ENOYLOXY]PROPYL(9E)-OCTADEC-9-ENOATE
(2S)-2-({6-[(3-Amino-5-chlorophenyl)amino]-9-isopropyl-9H-purin-2-yl}amino)-3-methyl-1-butanol
(3,4-DIHYDROXY-2-NITROPHENYL)(PHENYL)METHANONE
(S)-3-phenyllacticacid
[4-({5-(AMINOCARBONYL)-4-[(3-METHYLPHENYL)AMINO]PYRIMIDIN-2-YL}AMINO)PHENYL]ACETICACID
1-(2-DEOXY-5-O-PHOSPHONO-BETA-D-ERYTHRO-PENTOFURANOSYL)-4-METHYL-1H-INDOLE
1-[4-(PYRIDIN-4-YLOXY)PHENYL]-3-[3-(TRIFLUOROMETHYL)PHENYL]UREA
1-[5-Methyl-2-(trifluoromethyl)furan-3-yl]-3-[5-[2-[[6-(1H-1,2,4-triazol-5-ylamino)pyrimidin-4-yl]amino]ethyl]-1,3-thiazol-2-yl]urea
10-Propargyl-5,8-DideazafolicAcid
13-deoxydoxorubicin
1D-myo-inositol1,4,5-trisphosphate
1-PHENYL-1H-PYRAZOLE-4-CARBOXYLICACID
1-Ter-Butyl-3-P-Tolyl-1h-Pyrazolo[3,4-D]Pyrimidin-4-Ylamine
2-(2f-Benzothiazolyl)-5-Styryl-3-(4f-Phthalhydrazidyl)TetrazoliumChloride
2-(N-morpholino)ethanesulfonicacid
2,4-Diamino-5-phenyl-6-ethylpyrimidine
2-{[(6-OXO-1,6-DIHYDROPYRIDIN-3-YL)METHYL]AMINO}-N-[4-PROPYL-3-(TRIFLUOROMETHYL)PHENYL]BENZAMIDE
2-amino-5-[3-(1-ethyl-1H-pyrazol-5-yl)-1H-pyrrolo[2,3-b]pyridin-5-yl]-N,N-dimethylbenzamide
2-HYDROXYMETHYL-6-OCTYLSULFANYL-TETRAHYDRO-PYRAN-3,4,5-TRIOL
2-Methoxyestradiol
3-(4-nitrophenyl)-1H-pyrazole
3-(9-HYDROXY-1,3-DIOXO-4-PHENYL-2,3-DIHYDROPYRROLO[3,4-C]CARBAZOL-6(1H)-YL)PROPANOICACID
3,5-Dinitrocatechol
3-[(1E,7E)-8-(2,6-dioxo-1,2,3,6-tetrahydropyrimidin-4-yl)-3,6-dioxa-2,7-diazaocta-1,7-dien-1-yl]benzoicacid
3-[3-(3-methyl-6-{[(1S)-1-phenylethyl]amino}-1H-pyrazolo[4,3-c]pyridin-1-yl)phenyl]propanamide
3-[3-chloro-5-(5-{[(1S)-1-phenylethyl]amino}isoxazolo[5,4-c]pyridin-3-yl)phenyl]propan-1-ol
3-phenyl-5-(1H-pyrazol-3-yl)isoxazole
4-(2-Aminoethyl)BenzenesulfonylFluoride
4-(2-chlorophenyl)-8-(2-hydroxyethyl)-6-methylpyrrolo[3,4-e]indole-1,3(2H,6H)-dione
4-(4-METHYLPIPERAZIN-1-YL)-N-[5-(2-THIENYLACETYL)-1,5-DIHYDROPYRROLO[3,4-C]PYRAZOL-3-YL]BENZAMIDE
4-(BENZHYDRYLOXY)-1-[3-(1H-TETRAAZOL-5-YL)PROPYL]PIPERIDINE
4-[(1E,7E)-8-(2,6-DIOXO-1,2,3,6-TETRAHYDROPYRIMIDIN-4-YL)-3,6-DIOXA-2,7-DIAZAOCTA-1,7-DIEN-1-YL]BENZOICACID
4-{[(2S)-3-(tert-butylamino)-2-hydroxypropyl]oxy}-3H-indole-2-carbonitrile
4-{[4-(4-fluoro-3-methylphenyl)-1,3-thiazol-2-yl]amino}-2-hydroxybenzoicacid
4-HYDROXY-N'-(4-ISOPROPYLBENZYL)BENZOHYDRAZIDE
5,6-Dihydro-Benzo[H]Cinnolin-3-Ylamine
5-[3-(2-METHOXYPHENYL)-1H-PYRROLO[2,3-B]PYRIDIN-5-YL]-N,N-DIMETHYLPYRIDINE-3-CARBOXAMIDE
6-(3-AMINOPROPYL)-4,9-DIMETHYLPYRROLO[3,4-C]CARBAZOLE-1,3(2H,6H)-DIONE
6,6-DIMETHYL-1-[3-(2,4,5-TRICHLOROPHENOXY)PROPOXY]-1,6-DIHYDRO-1,3,5-TRIAZINE-2,4-DIAMINE
6-ChloropurineRiboside,5'-Monophosphate
7,8-dihydroxy-4-phenyl-2H-chromen-2-one
8-bromo-4-(2-chlorophenyl)-N-(2-hydroxyethyl)-6-methyl-1,3-dioxo-1,2,3,6-tetrahydropyrrolo[3,4-e]indole-7-carboxamide
9-HYDROXY-4-PHENYL-6H-PYRROLO[3,4-C]CARBAZOLE-1,3-DIONE
9-HYDROXY-6-(3-HYDROXYPROPYL)-4-(2-METHOXYPHENYL)PYRROLO[3,4-C]CARBAZOLE-1,3(2H,6H)-DIONE
AB192
Abarelix
Abemaciclib
ABT-869
Acebutolol
Acetylsalicylicacid
Ademetionine
Adenosine3',5'-diphosphate
Adenosine-5'-[Beta,Gamma-Methylene]Triphosphate
Adenosine-5-Diphosphoribose
Afimoxifene
Alanine
Aldoxorubicin
Alectinib
Aleglitazar
alpha-Linolenicacid
alpha-Tocopherolacetate
alpha-Tocopherolsuccinate
Alprenolol
Alprostadil
Alvocidib
Aminosalicylicacid
Amiodarone
Amonafide
Amoxapine
Amphetamine
Amrubicin
Amsacrine
Amuvatinib
Ancestim
Anisomycin
Annamycin
Antihemophilicfactor,humanrecombinant
ANX-510
Apomorphine
ArachidonicAcid
Arbutamine
Aripiprazole
Aripiprazolelauroxil
Arotinolol
Artenimol
Asenapine
Asparticacid
AT1391
Atenolol
ATL1102
ATP
Avapritinib
Avatrombopag
Azacitidine
Azathioprine
Banoxantrone
Becatecarin
Befunolol
Bempedoicacid
Benidipine
Betaxolol
Bethanidine
Bevantolol
Bezafibrate
BIA
Bimatoprost
Bioallethrin
Bisoprolol
Bivalirudin
Bopindolol
Bosutinib
Brigatinib
Bromocriptine
Bufuralol
Bupivacaine
Bupranolol
Buserelin
Buspirone
Butamben
CA4P
Cabergoline
Cabozantinib
Caffeine
Calcipotriol
Calciumcitrate
CalciumPhosphate
Calciumphosphatedihydrate
Capecitabine
Caprylicacid
Capsaicin
Carbamazepine
Carboplatin
Carboprosttromethamine
Cardarine
Cariporide
Carteolol
Carvedilol
CDP323
Cefaclor
Cefdinir
Celiprolol
Ceritinib
Cerulenin
Cetrorelix
Chenodeoxycholicacid
Chlorpromazine
Chromicchloride
Cilastatin
Cilnidipine
CintredekinBesudotox
Ciprofibrate
Ciprofloxacin
Cisplatin
Cladribine
Clenbuterol
Clinofibrate
Clofibrate
Clonazepam
Clotrimazole
Clozapine
Colchiceine
Colchicine
Collagenaseclostridiumhistolyticum
Conjugatedestrogens
Copper
Crizotinib
Cryptenamine
CTCE-0214
Cyanocobalamin
Cyclophosphamide
Cysteamine
CYT997
Cytidine
Cytidine-5'-Monophosphate
Cytidine-5'-Triphosphate
Dactinomycin
D-alpha-Tocopherolacetate
Danazol
Dapsone
Daratumumab
Dasatinib
Daunorubicin
Decitabine
Declopramide
Degarelix
Deoxyuridinemonophosphate
Depatuxizumabmafodotin
Desipramine
Dexamethasone
Dexamethasoneacetate
Dexibuprofen
Dexrazoxane
Diethylstilbestrol
Dihydroergocornine
Dihydroergocristine
Dinoprostone
Diphthamide
DL-Methylephedrine
Dobutamine
Docetaxel
Doconexent
Dopamine
Doripenem
Dovitinib
Doxorubicin
Dronedarone
Droxidopa
Echinacoside
Econazole
Elafibranor
Elafin
Elagolix
Elsamitrucin
Eltrombopag
Enflurane
Enoxacin
Enoxaparin
Entacapone
Ephedrasinicaroot
Ephedrine
Epicriptine
Epigallocatechingallate
Epinephrine
Epirubicin
EpothiloneD
Erdafitinib
Ergocalciferol
Ergoloidmesylate
Erlotinib
Ertiprotafib
Esketamine
Esmolol
Estradiol
Estradiolacetate
Estradiolbenzoate
Estradiolcypionate
Estradioldienanthate
Estradiolvalerate
Ethinylestradiol
Ethotoin
Etoposide
Eveningprimroseoil
Ezogabine
Fedratinib
Felodipine
Fenofibrate
Fenofibricacid
Fenoprofen
Fenoterol
Ferriccation
Ferrousascorbate
Ferrousfumarate
Ferrousgluconate
Ferrousglycinesulfate
Ferroussuccinate
Finafloxacin
Fisetin
Fishoil
Fleroxacin
Flibanserin
Floxuridine
Flucytosine
Flufenamicacid
Fluocinonide
Fluorouracil
Flutamide
Formoterol
Fostamatinib
Gabapentin
Ganirelix
Gemcitabine
Gemfibrozil
Genistein
Gestrinone
Gilteritinib
Glasdegib
Glutamicacid
Glutathione
Glutathionedisulfide
Glyburide
Glycerin
Glycinebetaine
Gonadorelin
Goserelin
Grn163l
GSK-923295
Guanosine-5'-Diphosphate
GW-590735
Halcinonide
Hexestrol
Histrelin
Hydroxocobalamin
Hyperforin
Ibuprofen
ICA-105665
Icosapent
Idarubicin
Ifosfamide
Iloperidone
Iloprost
Imatinib
Imidazole
Imipenem
Indeglitazar
Indomethacin
InosinicAcid
Insulinaspart
Insulindegludec
Insulindetemir
Insulinglargine
Insulinglulisine
Insulinhuman
Insulinlispro
Insulinpork
Iron
Isatuximab
Isoetharine
Isoflavone
Isoprenaline
Isradipine
Ketoconazole
Labetalol
Lacidipine
Lamotrigine
Lanoteplase
Lauricacid
Lebrikizumab
Lenvatinib
Lestaurtinib
LeukotrieneB4
Leuprolide
Levobetaxolol
Levobunolol
Levocarnitine
Levodopa
Levomefolicacid
Levomenthol
L-Glutamine
Limaprost
Lindane
Lisuride
Lomefloxacin
Lonoctocogalfa
Lorlatinib
Loxapine
Lucanthone
Lusutrombopag
Magnesiumgluconate
Magnesiumsulfate
Manidipine
Marimastat
Mecasermin
Mecaserminrinfabate
Mecobalamin
Melatonin
Mephentermine
Mephenytoin
Mercaptoethanol
Mercaptopurine
Mesalazine
Methionine
Methotrexate
Methotrimeprazine
Methyldopa
Methylphenobarbital
Metipranolol
Metoprolol
Mezagitamab
Mibefradil
Micafungin
Miconazole
Midostaurin
Mifepristone
Miglitol
Milataxel
Misoprostol
Mitoxantrone
MK-0668
MK-1775
Moroctocogalfa
MoxetumomabPasudotox
Moxifloxacin
Muraglitazar
Mycophenolatemofetil
Mycophenolicacid
Myristicacid
Myrrh
N-(3,5-dimethoxyphenyl)imidodicarbonimidicdiamide
N,N-Bis(3-(D-gluconamido)propyl)deoxycholamide
N-[(E)-3-[(2R,3S,4R,5R)-5-(6-Aminopurin-9-yl)-3,4-dihydroxyoxolan-2-yl]prop-2-enyl]-2,3-dihydroxy-5-nitrobenzamide
N-[2-Chloro-5-(trifluoromethyl)phenyl]imidodicarbonimidicdiamide
N-[4-(2-CHLOROPHENYL)-1,3-DIOXO-1,2,3,6-TETRAHYDROPYRROLO[3,4-C]CARBAZOL-9-YL]FORMAMIDE
N-[4-Methyl-3-[[4-(3-Pyridinyl)-2-Pyrimidinyl]Amino]Phenyl]-3-Pyridinecarboxamide
N~2~,N~2~-DIMETHYL-N~1~-(6-OXO-5,6-DIHYDROPHENANTHRIDIN-2-YL)GLYCINAMIDE
Nabumetone
NADH
Nadolol
Nadroparin
Nafarelin
Natalizumab
N-cyclohexyltaurine
Nebivolol
Nialamide
Nicardipine
Nifedipine
Nilotinib
Nilvadipine
Nimodipine
Nintedanib
Nisoldipine
Nitrendipine
NN344
Nocodazole
Nomifensine
Norepinephrine
Norfloxacin
Nortriptyline
Nylidrin
Octreotide
Ofloxacin
Olanzapine
OleicAcid
Omacetaxinemepesuccinate
Omega-3fattyacids
Omega-6fattyacids
Opicapone
Orlistat
OSI-7904L
OSI-930
Oxaliplatin
Oxiconazole
Oxprenolol
Paclitaxel
Palbociclib
Palifermin
Palifosfamide
Paliperidone
PalmiticAcid
Pardoprunox
Paroxetine
Patupilone
Pazopanib
PD-166326
Pefloxacin
Pemetrexed
Penbutolol
Pentobarbital
Pergolide
Perhexiline
Permethrin
Perospirone
Pexidartinib
PhenethylIsothiocyanate
Phenobarbital
Phenolphthalein
PHENYL-5-(1H-PYRAZOL-3-YL)-1,3-THIAZOLE
Phenylpropanolamine
Phenytoin
Phosphatidylethanol
Phosphatidylserine
PhosphoaminophosphonicAcid-AdenylateEster
Phosphonotyrosine
PhthalicAcid
Pindolol
Pipamperone
Piperine
Pirbuterol
Podofilox
Ponatinib
Practolol
Pralatrexate
Pralsetinib
Pramipexole
Prasterone
Pregnenolone
Procainamide
Procaine
Proline
Promethazine
Propafenone
Propranolol
Propylthiouracil
Pseudoephedrine
Puromycin
Putrescine
Pyrethrumextract
Quercetin
Quetiapine
Quizartinib
R1295
R411
Racepinephrine
Radotinib
Ragaglitazar
Raltitrexed
Ranolazine
Reglitazar
Regorafenib
Relugolix
Remoxipride
Resveratrol
Reversine
Ribavirin
Ribociclib
Rifampicin
Rifaximin
Rilpivirine
Ripretinib
Ritonavir
Romiplostim
Ropinirole
Rosiglitazone
Rotigotine
RTA744
S,S-(2-Hydroxyethyl)Thiocysteine
Salbutamol
Salmeterol
SB-559448
Selenazole-4-carboxyamide-adeninedinucleotide
Selpercatinib
Sonidegib
Sorafenib
Sotalol
Soybeanoil
SP1049C
Sparfloxacin
Spermidine
Spermine
Spironolactone
SR12813
Stearicacid
Sufugolix
Sulfinpyrazone
Sumanirole
Sunitinib
Tamoxifen
Tandutinib
Tegafur
Tegafur-uracil
Tenecteplase
Teniposide
Terbutaline
Tertomotide
Tesaglitazar
Testosteronepropionate
Tetraferrictricitratedecahydrate
TetrafluoroaluminateIon
Tetrahydrofolicacid
Teverelix
Thimerosal
Thionicotinamide-Adenine-Dinucleotide
Thrombopoietin
Thymectacin
Thymidinemonophosphate
Thyroid,porcine
Ticlopidine
Timolol
Tinzaparin
Tiopronin
Tirbanibulin
TO-901317
Tocofersolan
Tocopherol
Tolcapone
Tolmetin
Topiramate
Tranilast
Trapidil
Tretinoin
Triclosan
Trifluridine
Trimebutine
Trimipramine
Triptorelin
Troglitazone
Troleandomycin
Trovafloxacin
Urethane
Uridine5'-triphosphate
Valproicacid
Valrubicin
Vandetanib
Vedolizumab
Vinblastine
Vincristine
Vinflunine
Vinorelbine
Vismodegib
VitaminE
Vortioxetine
VX-148
Warfarin
Wortmannin
Xamoterol
Xanthinol
XL228
XL820
XL999
Yohimbine
Zanubrutinib
ZEN-012
Zidovudine
Zinc
Zincacetate
Zincchloride
Zincsulfate,unspecifiedform
Ziprasidone
