# Supplementary material for: Computer-Aided Identification and Design of Ligands for Multi-Targeting Inhibition of a Molecular Acute Myeloid Leukemia Network
Source: Cancers (Basel). 2024 Oct 25;16(21):3607. doi: 10.3390/cancers16213607 (PMC11544916; doi:10.3390/cancers16213607)
Supplement: Supplementary file 1 [file cancers-16-03607-s001.zip › SupplementaryMaterial_20241023/Table S3.xlsx]

## Sheet: overlap
Overlap Results
Collection(s):	GO:BP
# overlaps shown:	10
# genesets in collections:	7647
# genes in comparison (n):	302
# genes in universe (N):	42722
Gene Set Name	# Genes in Gene Set (K)	Description	# Genes in Overlap (k)	k/K	p-value	FDR q-value
GOBP_CELL_CYCLE	1841	The progression of biochemical and morphological phases and events that occur in a cell during successive cell replication or nuclear replication events. Canonically, the cell cycle comprises the replication and segregation of genetic material followed by the division of the cell, but in endocycles or syncytial cells nuclear replication or nuclear division may not be followed by cell division. [G…	92	0.05	8.76e-52	6.7e-48
GOBP_CELL_CYCLE_PROCESS	1323	The cellular process that ensures successive accurate and complete genome replication and chromosome segregation. [GOC:isa_complete, GOC:mtg_cell_cycle]	76	0.0574	1.65e-46	6.32e-43
GOBP_DNA_METABOLIC_PROCESS	1037	Any cellular metabolic process involving deoxyribonucleic acid. This is one of the two main types of nucleic acid, consisting of a long, unbranched macromolecule formed from one, or more commonly, two, strands of linked deoxyribonucleotides. [ISBN:0198506732]	64	0.0617	8.79e-41	2.24e-37
GOBP_MITOTIC_CELL_CYCLE	932	Progression through the phases of the mitotic cell cycle, the most common eukaryotic cell cycle, which canonically comprises four successive phases called G1, S, G2, and M and includes replication of the genome and the subsequent segregation of chromosomes into daughter cells. In some variant cell cycles nuclear replication or nuclear division may not be followed by cell division, or G1 and G2 ph…	56	0.0601	5.46e-35	1.04e-31
GOBP_MITOTIC_CELL_CYCLE_PROCESS	775	A process that is part of the mitotic cell cycle. [GO_REF:0000060, GOC:mtg_cell_cycle, GOC:TermGenie]	50	0.0645	1.13e-32	1.72e-29
GOBP_PROTEIN_DNA_COMPLEX_ORGANIZATION	879	Any process in which macromolecules aggregate, disaggregate, or are modified, resulting in the formation, disassembly, or alteration of a protein-DNA complex. [GOC:mah]	50	0.0569	4.02e-30	5.13e-27
GOBP_REGULATION_OF_CELL_CYCLE	1121	Any process that modulates the rate or extent of progression through the cell cycle. [GOC:ai, GOC:dph, GOC:tb]	55	0.0491	6.65e-30	7.26e-27
GOBP_REGULATION_OF_CELL_CYCLE_PROCESS	745	Any process that modulates a cellular process that is involved in the progression of biochemical and morphological phases and events that occur in a cell during successive cell replication or nuclear replication events. [GOC:dph, GOC:tb]	46	0.0617	2.98e-29	2.85e-26
GOBP_CHROMOSOME_ORGANIZATION	630	A process that is carried out at the cellular level that results in the assembly, arrangement of constituent parts, or disassembly of chromosomes, structures composed of a very long molecule of DNA and associated proteins that carries hereditary information. This term covers covalent modifications at the molecular level as well as spatial relationships among the major components of a chromosome. …	43	0.0683	3.94e-29	3.35e-26
GOBP_DNA_REPLICATION	279	The cellular metabolic process in which a cell duplicates one or more molecules of DNA. DNA replication begins when specific sequences, known as origins of replication, are recognized and bound by the origin recognition complex, and ends when the original DNA molecule has been completely duplicated and the copies topologically separated. The unit of replication usually corresponds to the genome o…	32	0.1147	6.61e-29	5.05e-26
Gene/Gene Set Overlap Matrix
Entrez Gene Id	Gene Symbol	Gene Description	GOBP_CELL_CYCLE	GOBP_CELL_CYCLE_PROCESS	GOBP_DNA_METABOLIC_PROCESS	GOBP_MITOTIC_CELL_CYCLE	GOBP_MITOTIC_CELL_CYCLE_PROCESS	GOBP_PROTEIN_DNA_COMPLEX_ORGANIZATION	GOBP_REGULATION_OF_CELL_CYCLE	GOBP_REGULATION_OF_CELL_CYCLE_PROCESS	GOBP_CHROMOSOME_ORGANIZATION	GOBP_DNA_REPLICATION
675	BRCA2	BRCA2 DNA repair associated [Source:HGNC Symbol;Acc:HGNC:1101]	GOBP_CELL_CYCLE	GOBP_CELL_CYCLE_PROCESS	GOBP_DNA_METABOLIC_PROCESS	GOBP_MITOTIC_CELL_CYCLE	GOBP_MITOTIC_CELL_CYCLE_PROCESS	GOBP_PROTEIN_DNA_COMPLEX_ORGANIZATION	GOBP_REGULATION_OF_CELL_CYCLE	GOBP_REGULATION_OF_CELL_CYCLE_PROCESS	GOBP_CHROMOSOME_ORGANIZATION	GOBP_DNA_REPLICATION
8318	CDC45	cell division cycle 45 [Source:HGNC Symbol;Acc:HGNC:1739]	GOBP_CELL_CYCLE	GOBP_CELL_CYCLE_PROCESS	GOBP_DNA_METABOLIC_PROCESS	GOBP_MITOTIC_CELL_CYCLE	GOBP_MITOTIC_CELL_CYCLE_PROCESS	GOBP_PROTEIN_DNA_COMPLEX_ORGANIZATION	GOBP_REGULATION_OF_CELL_CYCLE	GOBP_REGULATION_OF_CELL_CYCLE_PROCESS	GOBP_CHROMOSOME_ORGANIZATION	GOBP_DNA_REPLICATION
81620	CDT1	chromatin licensing and DNA replication factor 1 [Source:HGNC Symbol;Acc:HGNC:24576]	GOBP_CELL_CYCLE	GOBP_CELL_CYCLE_PROCESS	GOBP_DNA_METABOLIC_PROCESS	GOBP_MITOTIC_CELL_CYCLE	GOBP_MITOTIC_CELL_CYCLE_PROCESS	GOBP_PROTEIN_DNA_COMPLEX_ORGANIZATION	GOBP_REGULATION_OF_CELL_CYCLE	GOBP_REGULATION_OF_CELL_CYCLE_PROCESS	GOBP_CHROMOSOME_ORGANIZATION	GOBP_DNA_REPLICATION
6597	SMARCA4	SWI/SNF related, matrix associated, actin dependent regulator of chromatin, subfamily a, member 4 [Source:HGNC Symbol;Acc:HGNC:11100]	GOBP_CELL_CYCLE	GOBP_CELL_CYCLE_PROCESS	GOBP_DNA_METABOLIC_PROCESS	GOBP_MITOTIC_CELL_CYCLE	GOBP_MITOTIC_CELL_CYCLE_PROCESS	GOBP_PROTEIN_DNA_COMPLEX_ORGANIZATION	GOBP_REGULATION_OF_CELL_CYCLE	GOBP_REGULATION_OF_CELL_CYCLE_PROCESS	GOBP_CHROMOSOME_ORGANIZATION
51412	ACTL6B	actin like 6B [Source:HGNC Symbol;Acc:HGNC:160]	GOBP_CELL_CYCLE	GOBP_CELL_CYCLE_PROCESS	GOBP_DNA_METABOLIC_PROCESS	GOBP_MITOTIC_CELL_CYCLE	GOBP_MITOTIC_CELL_CYCLE_PROCESS	GOBP_PROTEIN_DNA_COMPLEX_ORGANIZATION	GOBP_REGULATION_OF_CELL_CYCLE	GOBP_REGULATION_OF_CELL_CYCLE_PROCESS	GOBP_CHROMOSOME_ORGANIZATION
8289	ARID1A	AT-rich interaction domain 1A [Source:HGNC Symbol;Acc:HGNC:11110]	GOBP_CELL_CYCLE	GOBP_CELL_CYCLE_PROCESS	GOBP_DNA_METABOLIC_PROCESS	GOBP_MITOTIC_CELL_CYCLE	GOBP_MITOTIC_CELL_CYCLE_PROCESS	GOBP_PROTEIN_DNA_COMPLEX_ORGANIZATION	GOBP_REGULATION_OF_CELL_CYCLE	GOBP_REGULATION_OF_CELL_CYCLE_PROCESS	GOBP_CHROMOSOME_ORGANIZATION
8193	DPF1	double PHD fingers 1 [Source:HGNC Symbol;Acc:HGNC:20225]	GOBP_CELL_CYCLE	GOBP_CELL_CYCLE_PROCESS	GOBP_DNA_METABOLIC_PROCESS	GOBP_MITOTIC_CELL_CYCLE	GOBP_MITOTIC_CELL_CYCLE_PROCESS	GOBP_PROTEIN_DNA_COMPLEX_ORGANIZATION	GOBP_REGULATION_OF_CELL_CYCLE	GOBP_REGULATION_OF_CELL_CYCLE_PROCESS	GOBP_CHROMOSOME_ORGANIZATION
605	BCL7A	BAF chromatin remodeling complex subunit BCL7A [Source:HGNC Symbol;Acc:HGNC:1004]	GOBP_CELL_CYCLE	GOBP_CELL_CYCLE_PROCESS	GOBP_DNA_METABOLIC_PROCESS	GOBP_MITOTIC_CELL_CYCLE	GOBP_MITOTIC_CELL_CYCLE_PROCESS	GOBP_PROTEIN_DNA_COMPLEX_ORGANIZATION	GOBP_REGULATION_OF_CELL_CYCLE	GOBP_REGULATION_OF_CELL_CYCLE_PROCESS	GOBP_CHROMOSOME_ORGANIZATION
1063	CENPF	centromere protein F [Source:HGNC Symbol;Acc:HGNC:1857]	GOBP_CELL_CYCLE	GOBP_CELL_CYCLE_PROCESS	GOBP_DNA_METABOLIC_PROCESS	GOBP_MITOTIC_CELL_CYCLE	GOBP_MITOTIC_CELL_CYCLE_PROCESS	GOBP_PROTEIN_DNA_COMPLEX_ORGANIZATION	GOBP_REGULATION_OF_CELL_CYCLE	GOBP_REGULATION_OF_CELL_CYCLE_PROCESS	GOBP_CHROMOSOME_ORGANIZATION
672	BRCA1	BRCA1 DNA repair associated [Source:HGNC Symbol;Acc:HGNC:1100]	GOBP_CELL_CYCLE	GOBP_CELL_CYCLE_PROCESS	GOBP_DNA_METABOLIC_PROCESS	GOBP_MITOTIC_CELL_CYCLE	GOBP_MITOTIC_CELL_CYCLE_PROCESS	GOBP_PROTEIN_DNA_COMPLEX_ORGANIZATION	GOBP_REGULATION_OF_CELL_CYCLE	GOBP_REGULATION_OF_CELL_CYCLE_PROCESS		GOBP_DNA_REPLICATION
4171	MCM2	minichromosome maintenance complex component 2 [Source:HGNC Symbol;Acc:HGNC:6944]	GOBP_CELL_CYCLE	GOBP_CELL_CYCLE_PROCESS	GOBP_DNA_METABOLIC_PROCESS	GOBP_MITOTIC_CELL_CYCLE	GOBP_MITOTIC_CELL_CYCLE_PROCESS	GOBP_PROTEIN_DNA_COMPLEX_ORGANIZATION			GOBP_CHROMOSOME_ORGANIZATION	GOBP_DNA_REPLICATION
348654	GEN1	GEN1 Holliday junction 5' flap endonuclease [Source:HGNC Symbol;Acc:HGNC:26881]	GOBP_CELL_CYCLE	GOBP_CELL_CYCLE_PROCESS	GOBP_DNA_METABOLIC_PROCESS	GOBP_MITOTIC_CELL_CYCLE	GOBP_MITOTIC_CELL_CYCLE_PROCESS		GOBP_REGULATION_OF_CELL_CYCLE	GOBP_REGULATION_OF_CELL_CYCLE_PROCESS	GOBP_CHROMOSOME_ORGANIZATION	GOBP_DNA_REPLICATION
9319	TRIP13	thyroid hormone receptor interactor 13 [Source:HGNC Symbol;Acc:HGNC:12307]	GOBP_CELL_CYCLE	GOBP_CELL_CYCLE_PROCESS	GOBP_DNA_METABOLIC_PROCESS	GOBP_MITOTIC_CELL_CYCLE	GOBP_MITOTIC_CELL_CYCLE_PROCESS		GOBP_REGULATION_OF_CELL_CYCLE	GOBP_REGULATION_OF_CELL_CYCLE_PROCESS	GOBP_CHROMOSOME_ORGANIZATION
90381	TICRR	TOPBP1 interacting checkpoint and replication regulator [Source:HGNC Symbol;Acc:HGNC:28704]	GOBP_CELL_CYCLE	GOBP_CELL_CYCLE_PROCESS	GOBP_DNA_METABOLIC_PROCESS	GOBP_MITOTIC_CELL_CYCLE	GOBP_MITOTIC_CELL_CYCLE_PROCESS		GOBP_REGULATION_OF_CELL_CYCLE	GOBP_REGULATION_OF_CELL_CYCLE_PROCESS		GOBP_DNA_REPLICATION
144455	E2F7	E2F transcription factor 7 [Source:HGNC Symbol;Acc:HGNC:23820]	GOBP_CELL_CYCLE	GOBP_CELL_CYCLE_PROCESS	GOBP_DNA_METABOLIC_PROCESS	GOBP_MITOTIC_CELL_CYCLE	GOBP_MITOTIC_CELL_CYCLE_PROCESS		GOBP_REGULATION_OF_CELL_CYCLE	GOBP_REGULATION_OF_CELL_CYCLE_PROCESS		GOBP_DNA_REPLICATION
79915	ATAD5	ATPase family AAA domain containing 5 [Source:HGNC Symbol;Acc:HGNC:25752]	GOBP_CELL_CYCLE	GOBP_CELL_CYCLE_PROCESS	GOBP_DNA_METABOLIC_PROCESS	GOBP_MITOTIC_CELL_CYCLE	GOBP_MITOTIC_CELL_CYCLE_PROCESS		GOBP_REGULATION_OF_CELL_CYCLE	GOBP_REGULATION_OF_CELL_CYCLE_PROCESS		GOBP_DNA_REPLICATION
51514	DTL	denticleless E3 ubiquitin protein ligase homolog [Source:HGNC Symbol;Acc:HGNC:30288]	GOBP_CELL_CYCLE	GOBP_CELL_CYCLE_PROCESS	GOBP_DNA_METABOLIC_PROCESS	GOBP_MITOTIC_CELL_CYCLE	GOBP_MITOTIC_CELL_CYCLE_PROCESS		GOBP_REGULATION_OF_CELL_CYCLE	GOBP_REGULATION_OF_CELL_CYCLE_PROCESS		GOBP_DNA_REPLICATION
63967	CLSPN	claspin [Source:HGNC Symbol;Acc:HGNC:19715]	GOBP_CELL_CYCLE	GOBP_CELL_CYCLE_PROCESS	GOBP_DNA_METABOLIC_PROCESS	GOBP_MITOTIC_CELL_CYCLE	GOBP_MITOTIC_CELL_CYCLE_PROCESS		GOBP_REGULATION_OF_CELL_CYCLE	GOBP_REGULATION_OF_CELL_CYCLE_PROCESS
898	CCNE1	cyclin E1 [Source:HGNC Symbol;Acc:HGNC:1589]	GOBP_CELL_CYCLE	GOBP_CELL_CYCLE_PROCESS	GOBP_DNA_METABOLIC_PROCESS	GOBP_MITOTIC_CELL_CYCLE	GOBP_MITOTIC_CELL_CYCLE_PROCESS		GOBP_REGULATION_OF_CELL_CYCLE		GOBP_CHROMOSOME_ORGANIZATION	GOBP_DNA_REPLICATION
4173	MCM4	minichromosome maintenance complex component 4 [Source:HGNC Symbol;Acc:HGNC:6947]	GOBP_CELL_CYCLE	GOBP_CELL_CYCLE_PROCESS	GOBP_DNA_METABOLIC_PROCESS	GOBP_MITOTIC_CELL_CYCLE	GOBP_MITOTIC_CELL_CYCLE_PROCESS				GOBP_CHROMOSOME_ORGANIZATION	GOBP_DNA_REPLICATION
9837	GINS1	GINS complex subunit 1 [Source:HGNC Symbol;Acc:HGNC:28980]	GOBP_CELL_CYCLE	GOBP_CELL_CYCLE_PROCESS	GOBP_DNA_METABOLIC_PROCESS	GOBP_MITOTIC_CELL_CYCLE	GOBP_MITOTIC_CELL_CYCLE_PROCESS				GOBP_CHROMOSOME_ORGANIZATION	GOBP_DNA_REPLICATION
79733	E2F8	E2F transcription factor 8 [Source:HGNC Symbol;Acc:HGNC:24727]	GOBP_CELL_CYCLE	GOBP_CELL_CYCLE_PROCESS	GOBP_DNA_METABOLIC_PROCESS	GOBP_MITOTIC_CELL_CYCLE			GOBP_REGULATION_OF_CELL_CYCLE	GOBP_REGULATION_OF_CELL_CYCLE_PROCESS		GOBP_DNA_REPLICATION
7516	XRCC2	X-ray repair cross complementing 2 [Source:HGNC Symbol;Acc:HGNC:12829]	GOBP_CELL_CYCLE	GOBP_CELL_CYCLE_PROCESS	GOBP_DNA_METABOLIC_PROCESS	GOBP_MITOTIC_CELL_CYCLE
84444	DOT1L	DOT1 like histone lysine methyltransferase [Source:HGNC Symbol;Acc:HGNC:24948]	GOBP_CELL_CYCLE	GOBP_CELL_CYCLE_PROCESS	GOBP_DNA_METABOLIC_PROCESS			GOBP_PROTEIN_DNA_COMPLEX_ORGANIZATION	GOBP_REGULATION_OF_CELL_CYCLE	GOBP_REGULATION_OF_CELL_CYCLE_PROCESS	GOBP_CHROMOSOME_ORGANIZATION
8438	RAD54L	RAD54 like [Source:HGNC Symbol;Acc:HGNC:9826]	GOBP_CELL_CYCLE	GOBP_CELL_CYCLE_PROCESS	GOBP_DNA_METABOLIC_PROCESS			GOBP_PROTEIN_DNA_COMPLEX_ORGANIZATION			GOBP_CHROMOSOME_ORGANIZATION
54069	MIS18A	MIS18 kinetochore protein A [Source:HGNC Symbol;Acc:HGNC:1286]	GOBP_CELL_CYCLE	GOBP_CELL_CYCLE_PROCESS	GOBP_DNA_METABOLIC_PROCESS			GOBP_PROTEIN_DNA_COMPLEX_ORGANIZATION			GOBP_CHROMOSOME_ORGANIZATION
83990	BRIP1	BRCA1 interacting helicase 1 [Source:HGNC Symbol;Acc:HGNC:20473]	GOBP_CELL_CYCLE	GOBP_CELL_CYCLE_PROCESS	GOBP_DNA_METABOLIC_PROCESS				GOBP_REGULATION_OF_CELL_CYCLE	GOBP_REGULATION_OF_CELL_CYCLE_PROCESS	GOBP_CHROMOSOME_ORGANIZATION
55226	NAT10	N-acetyltransferase 10 [Source:HGNC Symbol;Acc:HGNC:29830]	GOBP_CELL_CYCLE	GOBP_CELL_CYCLE_PROCESS	GOBP_DNA_METABOLIC_PROCESS				GOBP_REGULATION_OF_CELL_CYCLE	GOBP_REGULATION_OF_CELL_CYCLE_PROCESS	GOBP_CHROMOSOME_ORGANIZATION
29935	RPA4	replication protein A4 [Source:HGNC Symbol;Acc:HGNC:30305]	GOBP_CELL_CYCLE	GOBP_CELL_CYCLE_PROCESS	GOBP_DNA_METABOLIC_PROCESS				GOBP_REGULATION_OF_CELL_CYCLE	GOBP_REGULATION_OF_CELL_CYCLE_PROCESS		GOBP_DNA_REPLICATION
9768	PCLAF	PCNA clamp associated factor [Source:HGNC Symbol;Acc:HGNC:28961]	GOBP_CELL_CYCLE	GOBP_CELL_CYCLE_PROCESS	GOBP_DNA_METABOLIC_PROCESS				GOBP_REGULATION_OF_CELL_CYCLE			GOBP_DNA_REPLICATION
57697	FANCM	FA complementation group M [Source:HGNC Symbol;Acc:HGNC:23168]	GOBP_CELL_CYCLE	GOBP_CELL_CYCLE_PROCESS	GOBP_DNA_METABOLIC_PROCESS						GOBP_CHROMOSOME_ORGANIZATION	GOBP_DNA_REPLICATION
7486	WRN	WRN RecQ like helicase [Source:HGNC Symbol;Acc:HGNC:12791]	GOBP_CELL_CYCLE	GOBP_CELL_CYCLE_PROCESS	GOBP_DNA_METABOLIC_PROCESS						GOBP_CHROMOSOME_ORGANIZATION	GOBP_DNA_REPLICATION
79075	DSCC1	DNA replication and sister chromatid cohesion 1 [Source:HGNC Symbol;Acc:HGNC:24453]	GOBP_CELL_CYCLE	GOBP_CELL_CYCLE_PROCESS	GOBP_DNA_METABOLIC_PROCESS						GOBP_CHROMOSOME_ORGANIZATION	GOBP_DNA_REPLICATION
23244	PDS5A	PDS5 cohesin associated factor A [Source:HGNC Symbol;Acc:HGNC:29088]	GOBP_CELL_CYCLE	GOBP_CELL_CYCLE_PROCESS	GOBP_DNA_METABOLIC_PROCESS						GOBP_CHROMOSOME_ORGANIZATION	GOBP_DNA_REPLICATION
84057	MND1	meiotic nuclear divisions 1 [Source:HGNC Symbol;Acc:HGNC:24839]	GOBP_CELL_CYCLE	GOBP_CELL_CYCLE_PROCESS	GOBP_DNA_METABOLIC_PROCESS						GOBP_CHROMOSOME_ORGANIZATION
5933	RBL1	RB transcriptional corepressor like 1 [Source:HGNC Symbol;Acc:HGNC:9893]	GOBP_CELL_CYCLE	GOBP_CELL_CYCLE_PROCESS		GOBP_MITOTIC_CELL_CYCLE	GOBP_MITOTIC_CELL_CYCLE_PROCESS	GOBP_PROTEIN_DNA_COMPLEX_ORGANIZATION	GOBP_REGULATION_OF_CELL_CYCLE	GOBP_REGULATION_OF_CELL_CYCLE_PROCESS
2491	CENPI	centromere protein I [Source:HGNC Symbol;Acc:HGNC:3968]	GOBP_CELL_CYCLE	GOBP_CELL_CYCLE_PROCESS		GOBP_MITOTIC_CELL_CYCLE	GOBP_MITOTIC_CELL_CYCLE_PROCESS	GOBP_PROTEIN_DNA_COMPLEX_ORGANIZATION			GOBP_CHROMOSOME_ORGANIZATION
57082	KNL1	kinetochore scaffold 1 [Source:HGNC Symbol;Acc:HGNC:24054]	GOBP_CELL_CYCLE	GOBP_CELL_CYCLE_PROCESS		GOBP_MITOTIC_CELL_CYCLE	GOBP_MITOTIC_CELL_CYCLE_PROCESS		GOBP_REGULATION_OF_CELL_CYCLE	GOBP_REGULATION_OF_CELL_CYCLE_PROCESS	GOBP_CHROMOSOME_ORGANIZATION
9700	ESPL1	extra spindle pole bodies like 1, separase [Source:HGNC Symbol;Acc:HGNC:16856]	GOBP_CELL_CYCLE	GOBP_CELL_CYCLE_PROCESS		GOBP_MITOTIC_CELL_CYCLE	GOBP_MITOTIC_CELL_CYCLE_PROCESS		GOBP_REGULATION_OF_CELL_CYCLE	GOBP_REGULATION_OF_CELL_CYCLE_PROCESS	GOBP_CHROMOSOME_ORGANIZATION
701	BUB1B	BUB1 mitotic checkpoint serine/threonine kinase B [Source:HGNC Symbol;Acc:HGNC:1149]	GOBP_CELL_CYCLE	GOBP_CELL_CYCLE_PROCESS		GOBP_MITOTIC_CELL_CYCLE	GOBP_MITOTIC_CELL_CYCLE_PROCESS		GOBP_REGULATION_OF_CELL_CYCLE	GOBP_REGULATION_OF_CELL_CYCLE_PROCESS	GOBP_CHROMOSOME_ORGANIZATION
11130	ZWINT	ZW10 interacting kinetochore protein [Source:HGNC Symbol;Acc:HGNC:13195]	GOBP_CELL_CYCLE	GOBP_CELL_CYCLE_PROCESS		GOBP_MITOTIC_CELL_CYCLE	GOBP_MITOTIC_CELL_CYCLE_PROCESS		GOBP_REGULATION_OF_CELL_CYCLE	GOBP_REGULATION_OF_CELL_CYCLE_PROCESS	GOBP_CHROMOSOME_ORGANIZATION
57521	RPTOR	regulatory associated protein of MTOR complex 1 [Source:HGNC Symbol;Acc:HGNC:30287]	GOBP_CELL_CYCLE	GOBP_CELL_CYCLE_PROCESS		GOBP_MITOTIC_CELL_CYCLE	GOBP_MITOTIC_CELL_CYCLE_PROCESS		GOBP_REGULATION_OF_CELL_CYCLE	GOBP_REGULATION_OF_CELL_CYCLE_PROCESS
993	CDC25A	cell division cycle 25A [Source:HGNC Symbol;Acc:HGNC:1725]	GOBP_CELL_CYCLE	GOBP_CELL_CYCLE_PROCESS		GOBP_MITOTIC_CELL_CYCLE	GOBP_MITOTIC_CELL_CYCLE_PROCESS		GOBP_REGULATION_OF_CELL_CYCLE	GOBP_REGULATION_OF_CELL_CYCLE_PROCESS
55835	CENPJ	centromere protein J [Source:HGNC Symbol;Acc:HGNC:17272]	GOBP_CELL_CYCLE	GOBP_CELL_CYCLE_PROCESS		GOBP_MITOTIC_CELL_CYCLE	GOBP_MITOTIC_CELL_CYCLE_PROCESS		GOBP_REGULATION_OF_CELL_CYCLE	GOBP_REGULATION_OF_CELL_CYCLE_PROCESS
55920	RCC2	regulator of chromosome condensation 2 [Source:HGNC Symbol;Acc:HGNC:30297]	GOBP_CELL_CYCLE	GOBP_CELL_CYCLE_PROCESS		GOBP_MITOTIC_CELL_CYCLE	GOBP_MITOTIC_CELL_CYCLE_PROCESS		GOBP_REGULATION_OF_CELL_CYCLE	GOBP_REGULATION_OF_CELL_CYCLE_PROCESS
894	CCND2	cyclin D2 [Source:HGNC Symbol;Acc:HGNC:1583]	GOBP_CELL_CYCLE	GOBP_CELL_CYCLE_PROCESS		GOBP_MITOTIC_CELL_CYCLE	GOBP_MITOTIC_CELL_CYCLE_PROCESS		GOBP_REGULATION_OF_CELL_CYCLE	GOBP_REGULATION_OF_CELL_CYCLE_PROCESS
5310	PKD1	polycystin 1, transient receptor potential channel interacting [Source:HGNC Symbol;Acc:HGNC:9008]	GOBP_CELL_CYCLE	GOBP_CELL_CYCLE_PROCESS		GOBP_MITOTIC_CELL_CYCLE	GOBP_MITOTIC_CELL_CYCLE_PROCESS		GOBP_REGULATION_OF_CELL_CYCLE	GOBP_REGULATION_OF_CELL_CYCLE_PROCESS
5311	PKD2	polycystin 2, transient receptor potential cation channel [Source:HGNC Symbol;Acc:HGNC:9009]	GOBP_CELL_CYCLE	GOBP_CELL_CYCLE_PROCESS		GOBP_MITOTIC_CELL_CYCLE	GOBP_MITOTIC_CELL_CYCLE_PROCESS		GOBP_REGULATION_OF_CELL_CYCLE	GOBP_REGULATION_OF_CELL_CYCLE_PROCESS
6491	STIL	STIL centriolar assembly protein [Source:HGNC Symbol;Acc:HGNC:10879]	GOBP_CELL_CYCLE	GOBP_CELL_CYCLE_PROCESS		GOBP_MITOTIC_CELL_CYCLE	GOBP_MITOTIC_CELL_CYCLE_PROCESS		GOBP_REGULATION_OF_CELL_CYCLE	GOBP_REGULATION_OF_CELL_CYCLE_PROCESS
1981	EIF4G1	eukaryotic translation initiation factor 4 gamma 1 [Source:HGNC Symbol;Acc:HGNC:3296]	GOBP_CELL_CYCLE	GOBP_CELL_CYCLE_PROCESS		GOBP_MITOTIC_CELL_CYCLE	GOBP_MITOTIC_CELL_CYCLE_PROCESS		GOBP_REGULATION_OF_CELL_CYCLE	GOBP_REGULATION_OF_CELL_CYCLE_PROCESS
1778	DYNC1H1	dynein cytoplasmic 1 heavy chain 1 [Source:HGNC Symbol;Acc:HGNC:2961]	GOBP_CELL_CYCLE	GOBP_CELL_CYCLE_PROCESS		GOBP_MITOTIC_CELL_CYCLE	GOBP_MITOTIC_CELL_CYCLE_PROCESS		GOBP_REGULATION_OF_CELL_CYCLE	GOBP_REGULATION_OF_CELL_CYCLE_PROCESS
10112	KIF20A	kinesin family member 20A [Source:HGNC Symbol;Acc:HGNC:9787]	GOBP_CELL_CYCLE	GOBP_CELL_CYCLE_PROCESS		GOBP_MITOTIC_CELL_CYCLE	GOBP_MITOTIC_CELL_CYCLE_PROCESS		GOBP_REGULATION_OF_CELL_CYCLE	GOBP_REGULATION_OF_CELL_CYCLE_PROCESS
286151	FBXO43	F-box protein 43 [Source:HGNC Symbol;Acc:HGNC:28521]	GOBP_CELL_CYCLE	GOBP_CELL_CYCLE_PROCESS		GOBP_MITOTIC_CELL_CYCLE	GOBP_MITOTIC_CELL_CYCLE_PROCESS		GOBP_REGULATION_OF_CELL_CYCLE	GOBP_REGULATION_OF_CELL_CYCLE_PROCESS
4041	LRP5	LDL receptor related protein 5 [Source:HGNC Symbol;Acc:HGNC:6697]	GOBP_CELL_CYCLE	GOBP_CELL_CYCLE_PROCESS		GOBP_MITOTIC_CELL_CYCLE	GOBP_MITOTIC_CELL_CYCLE_PROCESS		GOBP_REGULATION_OF_CELL_CYCLE	GOBP_REGULATION_OF_CELL_CYCLE_PROCESS
23363	OBSL1	obscurin like cytoskeletal adaptor 1 [Source:HGNC Symbol;Acc:HGNC:29092]	GOBP_CELL_CYCLE	GOBP_CELL_CYCLE_PROCESS		GOBP_MITOTIC_CELL_CYCLE	GOBP_MITOTIC_CELL_CYCLE_PROCESS		GOBP_REGULATION_OF_CELL_CYCLE	GOBP_REGULATION_OF_CELL_CYCLE_PROCESS
284403	WDR62	WD repeat domain 62 [Source:HGNC Symbol;Acc:HGNC:24502]	GOBP_CELL_CYCLE	GOBP_CELL_CYCLE_PROCESS		GOBP_MITOTIC_CELL_CYCLE	GOBP_MITOTIC_CELL_CYCLE_PROCESS		GOBP_REGULATION_OF_CELL_CYCLE	GOBP_REGULATION_OF_CELL_CYCLE_PROCESS
8900	CCNA1	cyclin A1 [Source:HGNC Symbol;Acc:HGNC:1577]	GOBP_CELL_CYCLE	GOBP_CELL_CYCLE_PROCESS		GOBP_MITOTIC_CELL_CYCLE	GOBP_MITOTIC_CELL_CYCLE_PROCESS		GOBP_REGULATION_OF_CELL_CYCLE
131405	TRIM71	tripartite motif containing 71 [Source:HGNC Symbol;Acc:HGNC:32669]	GOBP_CELL_CYCLE	GOBP_CELL_CYCLE_PROCESS		GOBP_MITOTIC_CELL_CYCLE	GOBP_MITOTIC_CELL_CYCLE_PROCESS
2672	GFI1	growth factor independent 1 transcriptional repressor [Source:HGNC Symbol;Acc:HGNC:4237]	GOBP_CELL_CYCLE	GOBP_CELL_CYCLE_PROCESS		GOBP_MITOTIC_CELL_CYCLE	GOBP_MITOTIC_CELL_CYCLE_PROCESS
23157	SEPTIN6	septin 6 [Source:HGNC Symbol;Acc:HGNC:15848]	GOBP_CELL_CYCLE	GOBP_CELL_CYCLE_PROCESS		GOBP_MITOTIC_CELL_CYCLE	GOBP_MITOTIC_CELL_CYCLE_PROCESS
6242	RTKN	rhotekin [Source:HGNC Symbol;Acc:HGNC:10466]	GOBP_CELL_CYCLE	GOBP_CELL_CYCLE_PROCESS		GOBP_MITOTIC_CELL_CYCLE	GOBP_MITOTIC_CELL_CYCLE_PROCESS
10253	SPRY2	sprouty RTK signaling antagonist 2 [Source:HGNC Symbol;Acc:HGNC:11270]	GOBP_CELL_CYCLE	GOBP_CELL_CYCLE_PROCESS		GOBP_MITOTIC_CELL_CYCLE	GOBP_MITOTIC_CELL_CYCLE_PROCESS
5116	PCNT	pericentrin [Source:HGNC Symbol;Acc:HGNC:16068]	GOBP_CELL_CYCLE	GOBP_CELL_CYCLE_PROCESS		GOBP_MITOTIC_CELL_CYCLE	GOBP_MITOTIC_CELL_CYCLE_PROCESS
26086	GPSM1	G protein signaling modulator 1 [Source:HGNC Symbol;Acc:HGNC:17858]	GOBP_CELL_CYCLE	GOBP_CELL_CYCLE_PROCESS		GOBP_MITOTIC_CELL_CYCLE	GOBP_MITOTIC_CELL_CYCLE_PROCESS
221150	SKA3	spindle and kinetochore associated complex subunit 3 [Source:HGNC Symbol;Acc:HGNC:20262]	GOBP_CELL_CYCLE	GOBP_CELL_CYCLE_PROCESS		GOBP_MITOTIC_CELL_CYCLE
11339	OIP5	Opa interacting protein 5 [Source:HGNC Symbol;Acc:HGNC:20300]	GOBP_CELL_CYCLE	GOBP_CELL_CYCLE_PROCESS				GOBP_PROTEIN_DNA_COMPLEX_ORGANIZATION			GOBP_CHROMOSOME_ORGANIZATION
4330	MN1	MN1 proto-oncogene, transcriptional regulator [Source:HGNC Symbol;Acc:HGNC:7180]	GOBP_CELL_CYCLE	GOBP_CELL_CYCLE_PROCESS					GOBP_REGULATION_OF_CELL_CYCLE	GOBP_REGULATION_OF_CELL_CYCLE_PROCESS
50838	TAS2R13	taste 2 receptor member 13 [Source:HGNC Symbol;Acc:HGNC:14919]	GOBP_CELL_CYCLE	GOBP_CELL_CYCLE_PROCESS					GOBP_REGULATION_OF_CELL_CYCLE	GOBP_REGULATION_OF_CELL_CYCLE_PROCESS
90293	KLHL13	kelch like family member 13 [Source:HGNC Symbol;Acc:HGNC:22931]	GOBP_CELL_CYCLE	GOBP_CELL_CYCLE_PROCESS					GOBP_REGULATION_OF_CELL_CYCLE	GOBP_REGULATION_OF_CELL_CYCLE_PROCESS
91147	TMEM67	transmembrane protein 67 [Source:HGNC Symbol;Acc:HGNC:28396]	GOBP_CELL_CYCLE	GOBP_CELL_CYCLE_PROCESS					GOBP_REGULATION_OF_CELL_CYCLE	GOBP_REGULATION_OF_CELL_CYCLE_PROCESS
259266	ASPM	assembly factor for spindle microtubules [Source:HGNC Symbol;Acc:HGNC:19048]	GOBP_CELL_CYCLE	GOBP_CELL_CYCLE_PROCESS					GOBP_REGULATION_OF_CELL_CYCLE
256126	SYCE2	synaptonemal complex central element protein 2 [Source:HGNC Symbol;Acc:HGNC:27411]	GOBP_CELL_CYCLE	GOBP_CELL_CYCLE_PROCESS							GOBP_CHROMOSOME_ORGANIZATION
55706	NDC1	NDC1 transmembrane nucleoporin [Source:HGNC Symbol;Acc:HGNC:25525]	GOBP_CELL_CYCLE	GOBP_CELL_CYCLE_PROCESS							GOBP_CHROMOSOME_ORGANIZATION
27127	SMC1B	structural maintenance of chromosomes 1B [Source:HGNC Symbol;Acc:HGNC:11112]	GOBP_CELL_CYCLE	GOBP_CELL_CYCLE_PROCESS							GOBP_CHROMOSOME_ORGANIZATION
55752	SEPTIN11	septin 11 [Source:HGNC Symbol;Acc:HGNC:25589]	GOBP_CELL_CYCLE	GOBP_CELL_CYCLE_PROCESS
79682	CENPU	centromere protein U [Source:HGNC Symbol;Acc:HGNC:21348]	GOBP_CELL_CYCLE	GOBP_CELL_CYCLE_PROCESS
11169	WDHD1	WD repeat and HMG-box DNA binding protein 1 [Source:HGNC Symbol;Acc:HGNC:23170]	GOBP_CELL_CYCLE		GOBP_DNA_METABOLIC_PROCESS	GOBP_MITOTIC_CELL_CYCLE						GOBP_DNA_REPLICATION
57634	EP400	E1A binding protein p400 [Source:HGNC Symbol;Acc:HGNC:11958]	GOBP_CELL_CYCLE		GOBP_DNA_METABOLIC_PROCESS			GOBP_PROTEIN_DNA_COMPLEX_ORGANIZATION	GOBP_REGULATION_OF_CELL_CYCLE
8295	TRRAP	transformation/transcription domain associated protein [Source:HGNC Symbol;Acc:HGNC:12347]	GOBP_CELL_CYCLE		GOBP_DNA_METABOLIC_PROCESS			GOBP_PROTEIN_DNA_COMPLEX_ORGANIZATION	GOBP_REGULATION_OF_CELL_CYCLE
10036	CHAF1A	chromatin assembly factor 1 subunit A [Source:HGNC Symbol;Acc:HGNC:1910]	GOBP_CELL_CYCLE		GOBP_DNA_METABOLIC_PROCESS			GOBP_PROTEIN_DNA_COMPLEX_ORGANIZATION				GOBP_DNA_REPLICATION
29128	UHRF1	ubiquitin like with PHD and ring finger domains 1 [Source:HGNC Symbol;Acc:HGNC:12556]	GOBP_CELL_CYCLE		GOBP_DNA_METABOLIC_PROCESS			GOBP_PROTEIN_DNA_COMPLEX_ORGANIZATION
3070	HELLS	helicase, lymphoid specific [Source:HGNC Symbol;Acc:HGNC:4861]	GOBP_CELL_CYCLE		GOBP_DNA_METABOLIC_PROCESS			GOBP_PROTEIN_DNA_COMPLEX_ORGANIZATION
286826	LIN9	lin-9 DREAM MuvB core complex component [Source:HGNC Symbol;Acc:HGNC:30830]	GOBP_CELL_CYCLE		GOBP_DNA_METABOLIC_PROCESS				GOBP_REGULATION_OF_CELL_CYCLE
4174	MCM5	minichromosome maintenance complex component 5 [Source:HGNC Symbol;Acc:HGNC:6948]	GOBP_CELL_CYCLE		GOBP_DNA_METABOLIC_PROCESS						GOBP_CHROMOSOME_ORGANIZATION	GOBP_DNA_REPLICATION
9156	EXO1	exonuclease 1 [Source:HGNC Symbol;Acc:HGNC:3511]	GOBP_CELL_CYCLE		GOBP_DNA_METABOLIC_PROCESS						GOBP_CHROMOSOME_ORGANIZATION
4602	MYB	MYB proto-oncogene, transcription factor [Source:HGNC Symbol;Acc:HGNC:7545]	GOBP_CELL_CYCLE			GOBP_MITOTIC_CELL_CYCLE
113457	TUBA3D	tubulin alpha 3d [Source:HGNC Symbol;Acc:HGNC:24071]	GOBP_CELL_CYCLE			GOBP_MITOTIC_CELL_CYCLE
3054	HCFC1	host cell factor C1 [Source:HGNC Symbol;Acc:HGNC:4839]	GOBP_CELL_CYCLE					GOBP_PROTEIN_DNA_COMPLEX_ORGANIZATION	GOBP_REGULATION_OF_CELL_CYCLE
2033	EP300	E1A binding protein p300 [Source:HGNC Symbol;Acc:HGNC:3373]	GOBP_CELL_CYCLE					GOBP_PROTEIN_DNA_COMPLEX_ORGANIZATION
54821	ERCC6L	ERCC excision repair 6 like, spindle assembly checkpoint helicase [Source:HGNC Symbol;Acc:HGNC:20794]	GOBP_CELL_CYCLE					GOBP_PROTEIN_DNA_COMPLEX_ORGANIZATION
91768	CABLES1	Cdk5 and Abl enzyme substrate 1 [Source:HGNC Symbol;Acc:HGNC:25097]	GOBP_CELL_CYCLE						GOBP_REGULATION_OF_CELL_CYCLE
55320	MIS18BP1	MIS18 binding protein 1 [Source:HGNC Symbol;Acc:HGNC:20190]	GOBP_CELL_CYCLE
3159	HMGA1	high mobility group AT-hook 1 [Source:HGNC Symbol;Acc:HGNC:5010]			GOBP_DNA_METABOLIC_PROCESS			GOBP_PROTEIN_DNA_COMPLEX_ORGANIZATION			GOBP_CHROMOSOME_ORGANIZATION	GOBP_DNA_REPLICATION
10155	TRIM28	tripartite motif containing 28 [Source:HGNC Symbol;Acc:HGNC:16384]			GOBP_DNA_METABOLIC_PROCESS			GOBP_PROTEIN_DNA_COMPLEX_ORGANIZATION			GOBP_CHROMOSOME_ORGANIZATION
4796	TONSL	tonsoku like, DNA repair protein [Source:HGNC Symbol;Acc:HGNC:7801]			GOBP_DNA_METABOLIC_PROCESS			GOBP_PROTEIN_DNA_COMPLEX_ORGANIZATION				GOBP_DNA_REPLICATION
83743	GRWD1	glutamate rich WD repeat containing 1 [Source:HGNC Symbol;Acc:HGNC:21270]			GOBP_DNA_METABOLIC_PROCESS			GOBP_PROTEIN_DNA_COMPLEX_ORGANIZATION				GOBP_DNA_REPLICATION
9112	MTA1	metastasis associated 1 [Source:HGNC Symbol;Acc:HGNC:7410]			GOBP_DNA_METABOLIC_PROCESS			GOBP_PROTEIN_DNA_COMPLEX_ORGANIZATION
7468	NSD2	nuclear receptor binding SET domain protein 2 [Source:HGNC Symbol;Acc:HGNC:12766]			GOBP_DNA_METABOLIC_PROCESS			GOBP_PROTEIN_DNA_COMPLEX_ORGANIZATION
4297	KMT2A	lysine methyltransferase 2A [Source:HGNC Symbol;Acc:HGNC:7132]			GOBP_DNA_METABOLIC_PROCESS			GOBP_PROTEIN_DNA_COMPLEX_ORGANIZATION
200424	TET3	tet methylcytosine dioxygenase 3 [Source:HGNC Symbol;Acc:HGNC:28313]			GOBP_DNA_METABOLIC_PROCESS			GOBP_PROTEIN_DNA_COMPLEX_ORGANIZATION
57673	BEND3	BEN domain containing 3 [Source:HGNC Symbol;Acc:HGNC:23040]			GOBP_DNA_METABOLIC_PROCESS			GOBP_PROTEIN_DNA_COMPLEX_ORGANIZATION
5896	RAG1	recombination activating 1 [Source:HGNC Symbol;Acc:HGNC:9831]			GOBP_DNA_METABOLIC_PROCESS			GOBP_PROTEIN_DNA_COMPLEX_ORGANIZATION
51659	GINS2	GINS complex subunit 2 [Source:HGNC Symbol;Acc:HGNC:24575]			GOBP_DNA_METABOLIC_PROCESS						GOBP_CHROMOSOME_ORGANIZATION	GOBP_DNA_REPLICATION
9401	RECQL4	RecQ like helicase 4 [Source:HGNC Symbol;Acc:HGNC:9949]			GOBP_DNA_METABOLIC_PROCESS						GOBP_CHROMOSOME_ORGANIZATION	GOBP_DNA_REPLICATION
3178	HNRNPA1	heterogeneous nuclear ribonucleoprotein A1 [Source:HGNC Symbol;Acc:HGNC:5031]			GOBP_DNA_METABOLIC_PROCESS						GOBP_CHROMOSOME_ORGANIZATION
54552	GNL3L	G protein nucleolar 3 like [Source:HGNC Symbol;Acc:HGNC:25553]			GOBP_DNA_METABOLIC_PROCESS						GOBP_CHROMOSOME_ORGANIZATION
5424	POLD1	DNA polymerase delta 1, catalytic subunit [Source:HGNC Symbol;Acc:HGNC:9175]			GOBP_DNA_METABOLIC_PROCESS							GOBP_DNA_REPLICATION
55388	MCM10	minichromosome maintenance 10 replication initiation factor [Source:HGNC Symbol;Acc:HGNC:18043]			GOBP_DNA_METABOLIC_PROCESS							GOBP_DNA_REPLICATION
23594	ORC6	origin recognition complex subunit 6 [Source:HGNC Symbol;Acc:HGNC:17151]			GOBP_DNA_METABOLIC_PROCESS							GOBP_DNA_REPLICATION
2736	GLI2	GLI family zinc finger 2 [Source:HGNC Symbol;Acc:HGNC:4318]			GOBP_DNA_METABOLIC_PROCESS							GOBP_DNA_REPLICATION
7490	WT1	WT1 transcription factor [Source:HGNC Symbol;Acc:HGNC:12796]			GOBP_DNA_METABOLIC_PROCESS
399687	MYO18A	myosin XVIIIA [Source:HGNC Symbol;Acc:HGNC:31104]			GOBP_DNA_METABOLIC_PROCESS
8364	H4C3	H4 clustered histone 3 [Source:HGNC Symbol;Acc:HGNC:4787]						GOBP_PROTEIN_DNA_COMPLEX_ORGANIZATION			GOBP_CHROMOSOME_ORGANIZATION
9739	SETD1A	SET domain containing 1A, histone lysine methyltransferase [Source:HGNC Symbol;Acc:HGNC:29010]						GOBP_PROTEIN_DNA_COMPLEX_ORGANIZATION
8085	KMT2D	lysine methyltransferase 2D [Source:HGNC Symbol;Acc:HGNC:7133]						GOBP_PROTEIN_DNA_COMPLEX_ORGANIZATION
26038	CHD5	chromodomain helicase DNA binding protein 5 [Source:HGNC Symbol;Acc:HGNC:16816]						GOBP_PROTEIN_DNA_COMPLEX_ORGANIZATION
434	ASIP	agouti signaling protein [Source:HGNC Symbol;Acc:HGNC:745]						GOBP_PROTEIN_DNA_COMPLEX_ORGANIZATION
23522	KAT6B	lysine acetyltransferase 6B [Source:HGNC Symbol;Acc:HGNC:17582]						GOBP_PROTEIN_DNA_COMPLEX_ORGANIZATION
2186	BPTF	bromodomain PHD finger transcription factor [Source:HGNC Symbol;Acc:HGNC:3581]						GOBP_PROTEIN_DNA_COMPLEX_ORGANIZATION
10847	SRCAP	Snf2 related CREBBP activator protein [Source:HGNC Symbol;Acc:HGNC:16974]						GOBP_PROTEIN_DNA_COMPLEX_ORGANIZATION
23774	BRD1	bromodomain containing 1 [Source:HGNC Symbol;Acc:HGNC:1102]						GOBP_PROTEIN_DNA_COMPLEX_ORGANIZATION
84823	LMNB2	lamin B2 [Source:HGNC Symbol;Acc:HGNC:6638]						GOBP_PROTEIN_DNA_COMPLEX_ORGANIZATION
3018	H2BC3	H2B clustered histone 3 [Source:HGNC Symbol;Acc:HGNC:4751]						GOBP_PROTEIN_DNA_COMPLEX_ORGANIZATION
80205	CHD9	chromodomain helicase DNA binding protein 9 [Source:HGNC Symbol;Acc:HGNC:25701]						GOBP_PROTEIN_DNA_COMPLEX_ORGANIZATION
84733	CBX2	chromobox 2 [Source:HGNC Symbol;Acc:HGNC:1552]						GOBP_PROTEIN_DNA_COMPLEX_ORGANIZATION
55814	BDP1	B double prime 1, subunit of RNA polymerase III transcription initiation factor IIIB [Source:HGNC Symbol;Acc:HGNC:13652]						GOBP_PROTEIN_DNA_COMPLEX_ORGANIZATION
8019	BRD3	bromodomain containing 3 [Source:HGNC Symbol;Acc:HGNC:1104]						GOBP_PROTEIN_DNA_COMPLEX_ORGANIZATION
6469	SHH	sonic hedgehog signaling molecule [Source:HGNC Symbol;Acc:HGNC:10848]
4192	MDK	midkine [Source:HGNC Symbol;Acc:HGNC:6972]
3214	HOXB4	homeobox B4 [Source:HGNC Symbol;Acc:HGNC:5115]
27152	INTU	inturned planar cell polarity protein [Source:HGNC Symbol;Acc:HGNC:29239]
182	JAG1	jagged canonical Notch ligand 1 [Source:HGNC Symbol;Acc:HGNC:6188]
4086	SMAD1	SMAD family member 1 [Source:HGNC Symbol;Acc:HGNC:6767]
3205	HOXA9	homeobox A9 [Source:HGNC Symbol;Acc:HGNC:5109]
1958	EGR1	early growth response 1 [Source:HGNC Symbol;Acc:HGNC:3238]
2354	FOSB	FosB proto-oncogene, AP-1 transcription factor subunit [Source:HGNC Symbol;Acc:HGNC:3797]
148327	CREB3L4	cAMP responsive element binding protein 3 like 4 [Source:HGNC Symbol;Acc:HGNC:18854]
79727	LIN28A	lin-28 homolog A [Source:HGNC Symbol;Acc:HGNC:15986]
6654	SOS1	SOS Ras/Rac guanine nucleotide exchange factor 1 [Source:HGNC Symbol;Acc:HGNC:11187]
84172	POLR1B	RNA polymerase I subunit B [Source:HGNC Symbol;Acc:HGNC:20454]
1393	CRHBP	corticotropin releasing hormone binding protein [Source:HGNC Symbol;Acc:HGNC:2356]
9612	NCOR2	nuclear receptor corepressor 2 [Source:HGNC Symbol;Acc:HGNC:7673]
9420	CYP7B1	cytochrome P450 family 7 subfamily B member 1 [Source:HGNC Symbol;Acc:HGNC:2652]
59350	RXFP1	relaxin family peptide receptor 1 [Source:HGNC Symbol;Acc:HGNC:19718]
375189	PFN4	profilin family member 4 [Source:HGNC Symbol;Acc:HGNC:31103]
268	AMH	anti-Mullerian hormone [Source:HGNC Symbol;Acc:HGNC:464]
25981	DNAH1	dynein axonemal heavy chain 1 [Source:HGNC Symbol;Acc:HGNC:2940]
2528	FUT6	fucosyltransferase 6 [Source:HGNC Symbol;Acc:HGNC:4017]
122042	RXFP2	relaxin family peptide receptor 2 [Source:HGNC Symbol;Acc:HGNC:17318]
81616	ACSBG2	acyl-CoA synthetase bubblegum family member 2 [Source:HGNC Symbol;Acc:HGNC:24174]
119710	IFTAP	intraflagellar transport associated protein [Source:HGNC Symbol;Acc:HGNC:25142]
8528	DDO	D-aspartate oxidase [Source:HGNC Symbol;Acc:HGNC:2727]
2797	GNRH2	gonadotropin releasing hormone 2 [Source:HGNC Symbol;Acc:HGNC:4420]
2624	GATA2	GATA binding protein 2 [Source:HGNC Symbol;Acc:HGNC:4171]
860	RUNX2	RUNX family transcription factor 2 [Source:HGNC Symbol;Acc:HGNC:10472]
54806	AHI1	Abelson helper integration site 1 [Source:HGNC Symbol;Acc:HGNC:21575]
26508	HEYL	hes related family bHLH transcription factor with YRPW motif like [Source:HGNC Symbol;Acc:HGNC:4882]
861	RUNX1	RUNX family transcription factor 1 [Source:HGNC Symbol;Acc:HGNC:10471]
5725	PTBP1	polypyrimidine tract binding protein 1 [Source:HGNC Symbol;Acc:HGNC:9583]
80184	CEP290	centrosomal protein 290 [Source:HGNC Symbol;Acc:HGNC:29021]
375790	AGRN	agrin [Source:HGNC Symbol;Acc:HGNC:329]
8805	TRIM24	tripartite motif containing 24 [Source:HGNC Symbol;Acc:HGNC:11812]
4691	NCL	nucleolin [Source:HGNC Symbol;Acc:HGNC:7667]
25925	ZNF521	zinc finger protein 521 [Source:HGNC Symbol;Acc:HGNC:24605]
57506	MAVS	mitochondrial antiviral signaling protein [Source:HGNC Symbol;Acc:HGNC:29233]
29028	ATAD2	ATPase family AAA domain containing 2 [Source:HGNC Symbol;Acc:HGNC:30123]
8028	MLLT10	MLLT10 histone lysine methyltransferase DOT1L cofactor [Source:HGNC Symbol;Acc:HGNC:16063]
56919	DHX33	DEAH-box helicase 33 [Source:HGNC Symbol;Acc:HGNC:16718]
23269	MGA	MAX dimerization protein MGA [Source:HGNC Symbol;Acc:HGNC:14010]
1954	MEGF8	multiple EGF like domains 8 [Source:HGNC Symbol;Acc:HGNC:3233]
9423	NTN1	netrin 1 [Source:HGNC Symbol;Acc:HGNC:8029]
26259	FBXW8	F-box and WD repeat domain containing 8 [Source:HGNC Symbol;Acc:HGNC:13597]
29904	EEF2K	eukaryotic elongation factor 2 kinase [Source:HGNC Symbol;Acc:HGNC:24615]
23013	SPEN	spen family transcriptional repressor [Source:HGNC Symbol;Acc:HGNC:17575]
23129	PLXND1	plexin D1 [Source:HGNC Symbol;Acc:HGNC:9107]
8842	PROM1	prominin 1 [Source:HGNC Symbol;Acc:HGNC:9454]
947	CD34	CD34 molecule [Source:HGNC Symbol;Acc:HGNC:1662]
7804	LRP8	LDL receptor related protein 8 [Source:HGNC Symbol;Acc:HGNC:6700]
84079	ANKRD27	ankyrin repeat domain 27 [Source:HGNC Symbol;Acc:HGNC:25310]
338382	RAB7B	RAB7B, member RAS oncogene family [Source:HGNC Symbol;Acc:HGNC:30513]
222663	SCUBE3	signal peptide, CUB domain and EGF like domain containing 3 [Source:HGNC Symbol;Acc:HGNC:13655]
10683	DLL3	delta like canonical Notch ligand 3 [Source:HGNC Symbol;Acc:HGNC:2909]
53335	BCL11A	BCL11 transcription factor A [Source:HGNC Symbol;Acc:HGNC:13221]
25960	ADGRA2	adhesion G protein-coupled receptor A2 [Source:HGNC Symbol;Acc:HGNC:17849]
7204	TRIO	trio Rho guanine nucleotide exchange factor [Source:HGNC Symbol;Acc:HGNC:12303]
5754	PTK7	protein tyrosine kinase 7 (inactive) [Source:HGNC Symbol;Acc:HGNC:9618]
9742	IFT140	intraflagellar transport 140 [Source:HGNC Symbol;Acc:HGNC:29077]
57216	VANGL2	VANGL planar cell polarity protein 2 [Source:HGNC Symbol;Acc:HGNC:15511]
25902	MTHFD1L	methylenetetrahydrofolate dehydrogenase (NADP+ dependent) 1 like [Source:HGNC Symbol;Acc:HGNC:21055]
284	ANGPT1	angiopoietin 1 [Source:HGNC Symbol;Acc:HGNC:484]
64131	XYLT1	xylosyltransferase 1 [Source:HGNC Symbol;Acc:HGNC:15516]
7479	WNT8B	Wnt family member 8B [Source:HGNC Symbol;Acc:HGNC:12789]
649	BMP1	bone morphogenetic protein 1 [Source:HGNC Symbol;Acc:HGNC:1067]
50944	SHANK1	SH3 and multiple ankyrin repeat domains 1 [Source:HGNC Symbol;Acc:HGNC:15474]
6231	RPS26	ribosomal protein S26 [Source:HGNC Symbol;Acc:HGNC:10414]
84627	ZNF469	zinc finger protein 469 [Source:HGNC Symbol;Acc:HGNC:23216]
7620	ZNF69	zinc finger protein 69 [Source:HGNC Symbol;Acc:HGNC:13138]
10389	SCML2	Scm polycomb group protein like 2 [Source:HGNC Symbol;Acc:HGNC:10581]
23367	LARP1	La ribonucleoprotein 1, translational regulator [Source:HGNC Symbol;Acc:HGNC:29531]
81839	VANGL1	VANGL planar cell polarity protein 1 [Source:HGNC Symbol;Acc:HGNC:15512]
80274	SCUBE1	signal peptide, CUB domain and EGF like domain containing 1 [Source:HGNC Symbol;Acc:HGNC:13441]
839	CASP6	caspase 6 [Source:HGNC Symbol;Acc:HGNC:1507]
2125	EVPL	envoplakin [Source:HGNC Symbol;Acc:HGNC:3503]
2317	FLNB	filamin B [Source:HGNC Symbol;Acc:HGNC:3755]
147111	NOTUM	notum, palmitoleoyl-protein carboxylesterase [Source:HGNC Symbol;Acc:HGNC:27106]
219699	UNC5B	unc-5 netrin receptor B [Source:HGNC Symbol;Acc:HGNC:12568]
3592	IL12A	interleukin 12A [Source:HGNC Symbol;Acc:HGNC:5969]
9048	ARTN	artemin [Source:HGNC Symbol;Acc:HGNC:727]
23077	MYCBP2	MYC binding protein 2 [Source:HGNC Symbol;Acc:HGNC:23386]
23769	FLRT1	fibronectin leucine rich transmembrane protein 1 [Source:HGNC Symbol;Acc:HGNC:3760]
29967	LRP12	LDL receptor related protein 12 [Source:HGNC Symbol;Acc:HGNC:31708]
112	ADCY6	adenylate cyclase 6 [Source:HGNC Symbol;Acc:HGNC:237]
9331	B4GALT6	beta-1,4-galactosyltransferase 6 [Source:HGNC Symbol;Acc:HGNC:929]
139285	AMER1	APC membrane recruitment protein 1 [Source:HGNC Symbol;Acc:HGNC:26837]
6232	RPS27	ribosomal protein S27 [Source:HGNC Symbol;Acc:HGNC:10416]
6128	RPL6	ribosomal protein L6 [Source:HGNC Symbol;Acc:HGNC:10362]
6175	RPLP0	ribosomal protein lateral stalk subunit P0 [Source:HGNC Symbol;Acc:HGNC:10371]
8661	EIF3A	eukaryotic translation initiation factor 3 subunit A [Source:HGNC Symbol;Acc:HGNC:3271]
6189	RPS3A	ribosomal protein S3A [Source:HGNC Symbol;Acc:HGNC:10421]
6129	RPL7	ribosomal protein L7 [Source:HGNC Symbol;Acc:HGNC:10363]
4736	RPL10A	ribosomal protein L10a [Source:HGNC Symbol;Acc:HGNC:10299]
6229	RPS24	ribosomal protein S24 [Source:HGNC Symbol;Acc:HGNC:10411]
6170	RPL39	ribosomal protein L39 [Source:HGNC Symbol;Acc:HGNC:10350]
6133	RPL9	ribosomal protein L9 [Source:HGNC Symbol;Acc:HGNC:10369]
6144	RPL21	ribosomal protein L21 [Source:HGNC Symbol;Acc:HGNC:10313]
6164	RPL34	ribosomal protein L34 [Source:HGNC Symbol;Acc:HGNC:10340]
6173	RPL36A	ribosomal protein L36a [Source:HGNC Symbol;Acc:HGNC:10359]
85480	TSLP	thymic stromal lymphopoietin [Source:HGNC Symbol;Acc:HGNC:30743]
64109	CRLF2	cytokine receptor like factor 2 [Source:HGNC Symbol;Acc:HGNC:14281]
541468	LURAP1	leucine rich adaptor protein 1 [Source:HGNC Symbol;Acc:HGNC:32327]
339403	RXFP4	relaxin family peptide/INSL5 receptor 4 [Source:HGNC Symbol;Acc:HGNC:14666]
30816	ERVW-1	endogenous retrovirus group W member 1, envelope [Source:HGNC Symbol;Acc:HGNC:13525]
200728	TMEM17	transmembrane protein 17 [Source:HGNC Symbol;Acc:HGNC:26623]
8455	ATRN	attractin [Source:HGNC Symbol;Acc:HGNC:885]
10142	AKAP9	A-kinase anchoring protein 9 [Source:HGNC Symbol;Acc:HGNC:379]
1395	CRHR2	corticotropin releasing hormone receptor 2 [Source:HGNC Symbol;Acc:HGNC:2358]
10594	PRPF8	pre-mRNA processing factor 8 [Source:HGNC Symbol;Acc:HGNC:17340]
50628	GEMIN4	gem nuclear organelle associated protein 4 [Source:HGNC Symbol;Acc:HGNC:15717]
374654	KIF7	kinesin family member 7 [Source:HGNC Symbol;Acc:HGNC:30497]
55567	DNAH3	dynein axonemal heavy chain 3 [Source:HGNC Symbol;Acc:HGNC:2949]
30837	SOCS7	suppressor of cytokine signaling 7 [Source:HGNC Symbol;Acc:HGNC:29846]
54492	NEURL1B	neuralized E3 ubiquitin protein ligase 1B [Source:HGNC Symbol;Acc:HGNC:35422]
10238	DCAF7	DDB1 and CUL4 associated factor 7 [Source:HGNC Symbol;Acc:HGNC:30915]
55326	AGPAT5	1-acylglycerol-3-phosphate O-acyltransferase 5 [Source:HGNC Symbol;Acc:HGNC:20886]
64798	DEPTOR	DEP domain containing MTOR interacting protein [Source:HGNC Symbol;Acc:HGNC:22953]
83879	CDCA7	cell division cycle associated 7 [Source:HGNC Symbol;Acc:HGNC:14628]
84171	LOXL4	lysyl oxidase like 4 [Source:HGNC Symbol;Acc:HGNC:17171]
85455	DISP2	dispatched RND transporter family member 2 [Source:HGNC Symbol;Acc:HGNC:19712]
2687	GGT5	gamma-glutamyltransferase 5 [Source:HGNC Symbol;Acc:HGNC:4260]
1933	EEF1B2	eukaryotic translation elongation factor 1 beta 2 [Source:HGNC Symbol;Acc:HGNC:3208]
6487	ST3GAL3	ST3 beta-galactoside alpha-2,3-sialyltransferase 3 [Source:HGNC Symbol;Acc:HGNC:10866]
116285	ACSM1	acyl-CoA synthetase medium chain family member 1 [Source:HGNC Symbol;Acc:HGNC:18049]
6296	ACSM3	acyl-CoA synthetase medium chain family member 3 [Source:HGNC Symbol;Acc:HGNC:10522]
142827	ACSM6	acyl-CoA synthetase medium chain family member 6 [Source:HGNC Symbol;Acc:HGNC:31665]
407	ARR3	arrestin 3 [Source:HGNC Symbol;Acc:HGNC:710]
84197	POMK	protein O-mannose kinase [Source:HGNC Symbol;Acc:HGNC:26267]
2526	FUT4	fucosyltransferase 4 [Source:HGNC Symbol;Acc:HGNC:4015]
2524	FUT2	fucosyltransferase 2 [Source:HGNC Symbol;Acc:HGNC:4013]
148789	B3GALNT2	beta-1,3-N-acetylgalactosaminyltransferase 2 [Source:HGNC Symbol;Acc:HGNC:28596]
9761	MLEC	malectin [Source:HGNC Symbol;Acc:HGNC:28973]
113189	CHST14	carbohydrate sulfotransferase 14 [Source:HGNC Symbol;Acc:HGNC:24464]
56474	CTPS2	CTP synthase 2 [Source:HGNC Symbol;Acc:HGNC:2520]
388531	RGS9BP	regulator of G protein signaling 9 binding protein [Source:HGNC Symbol;Acc:HGNC:30304]
79412	KREMEN2	kringle containing transmembrane protein 2 [Source:HGNC Symbol;Acc:HGNC:18797]
9875	URB1	URB1 ribosome biogenesis homolog [Source:HGNC Symbol;Acc:HGNC:17344]
22984	PDCD11	programmed cell death 11 [Source:HGNC Symbol;Acc:HGNC:13408]
80746	TSEN2	tRNA splicing endonuclease subunit 2 [Source:HGNC Symbol;Acc:HGNC:28422]
9816	URB2	URB2 ribosome biogenesis homolog [Source:HGNC Symbol;Acc:HGNC:28967]
1759	DNM1	dynamin 1 [Source:HGNC Symbol;Acc:HGNC:2972]
9228	DLGAP2	DLG associated protein 2 [Source:HGNC Symbol;Acc:HGNC:2906]
1146	CHRNG	cholinergic receptor nicotinic gamma subunit [Source:HGNC Symbol;Acc:HGNC:1967]
8601	RGS20	regulator of G protein signaling 20 [Source:HGNC Symbol;Acc:HGNC:14600]
57488	ESYT2	extended synaptotagmin 2 [Source:HGNC Symbol;Acc:HGNC:22211]
83850	ESYT3	extended synaptotagmin 3 [Source:HGNC Symbol;Acc:HGNC:24295]
54429	TAS2R5	taste 2 receptor member 5 [Source:HGNC Symbol;Acc:HGNC:14912]
25885	POLR1A	RNA polymerase I subunit A [Source:HGNC Symbol;Acc:HGNC:17264]
23511	NUP188	nucleoporin 188 [Source:HGNC Symbol;Acc:HGNC:17859]
221830	POLR1F	RNA polymerase I subunit F [Source:HGNC Symbol;Acc:HGNC:18027]
6770	STAR	steroidogenic acute regulatory protein [Source:HGNC Symbol;Acc:HGNC:11359]
23225	NUP210	nucleoporin 210 [Source:HGNC Symbol;Acc:HGNC:30052]
23007	PLCH1	phospholipase C eta 1 [Source:HGNC Symbol;Acc:HGNC:29185]
10720	UGT2B11	UDP glucuronosyltransferase family 2 member B11 [Source:HGNC Symbol;Acc:HGNC:12545]
79948	PLPPR3	phospholipid phosphatase related 3 [Source:HGNC Symbol;Acc:HGNC:23497]
4588	MUC6	mucin 6, oligomeric mucus/gel-forming [Source:HGNC Symbol;Acc:HGNC:7517]
50832	TAS2R4	taste 2 receptor member 4 [Source:HGNC Symbol;Acc:HGNC:14911]
80835	TAS1R1	taste 1 receptor member 1 [Source:HGNC Symbol;Acc:HGNC:14448]
1122	CHML	CHM like Rab escort protein [Source:HGNC Symbol;Acc:HGNC:1941]
51209	RAB9B	RAB9B, member RAS oncogene family [Source:HGNC Symbol;Acc:HGNC:14090]
956	ENTPD3	ectonucleoside triphosphate diphosphohydrolase 3 [Source:HGNC Symbol;Acc:HGNC:3365]
377841	ENTPD8	ectonucleoside triphosphate diphosphohydrolase 8 [Source:HGNC Symbol;Acc:HGNC:24860]
23524	SRRM2	serine/arginine repetitive matrix 2 [Source:HGNC Symbol;Acc:HGNC:16639]
140766	ADAMTS14	ADAM metallopeptidase with thrombospondin type 1 motif 14 [Source:HGNC Symbol;Acc:HGNC:14899]
255631	COL24A1	collagen type XXIV alpha 1 chain [Source:HGNC Symbol;Acc:HGNC:20821]
7441	VPREB1	V-set pre-B cell surrogate light chain 1 [Source:HGNC Symbol;Acc:HGNC:12709]
57191	VN1R1	vomeronasal 1 receptor 1 [Source:HGNC Symbol;Acc:HGNC:13548]
11172	INSL6	insulin like 6 [Source:HGNC Symbol;Acc:HGNC:6089]
116835	HSPA12B	heat shock protein family A (Hsp70) member 12B [Source:HGNC Symbol;Acc:HGNC:16193]
23243	ANKRD28	ankyrin repeat domain 28 [Source:HGNC Symbol;Acc:HGNC:29024]
400720	ZNF772	zinc finger protein 772 [Source:HGNC Symbol;Acc:HGNC:33106]
5545	PRB4	proline rich protein BstNI subfamily 4 [Source:HGNC Symbol;Acc:HGNC:9340]
5555	PRH2	proline rich protein HaeIII subfamily 2 [Source:HGNC Symbol;Acc:HGNC:9367]
7621	ZNF70	zinc finger protein 70 [Source:HGNC Symbol;Acc:HGNC:13140]
